# Supplementary material for: ﻿A new electric-blue tarantula species of the genus Chilobrachys Karsh, 1892 from Thailand (Araneae, Mygalomorphae, Theraphosidae)
Source: Zookeys. 2023 Sep 18;1180:105–28. doi: 10.3897/zookeys.1180.106278 (PMC10520723; doi:10.3897/zookeys.1180.106278)
Supplement: XML Treatment for Chilobrachys natanicharum [file zookeys.1180.106278-treatment1.xml]

<!DOCTYPE tp:taxon-treatment
  PUBLIC "-//TaxonX//DTD Taxonomic Treatment Publishing DTD v0 20100105//EN" "tax-treatment-NSO.dtd">
<tp:taxon-treatment xmlns:tp="http://www.plazi.org/taxpub"><tp:treatment-meta><kwd-group><label>Taxon classification</label><kwd>
              <named-content content-type="kingdom">Animalia</named-content>
            </kwd><kwd>
              <named-content content-type="order">Araneae</named-content>
            </kwd><kwd>
              <named-content content-type="family">Theraphosidae</named-content>
            </kwd></kwd-group><mixed-citation publication-type="journal"><person-group><name><surname>Chomphuphuang</surname><given-names>Narin</given-names></name><name><surname>Sippawat</surname><given-names>Zongtum</given-names></name><name><surname>Sriranan</surname><given-names>Patipan</given-names></name><name><surname>Piyatrakulchai</surname><given-names>Paveen</given-names></name><name><surname>Songsangchote</surname><given-names>Chaowalit</given-names></name></person-group><article-title>﻿A new electric-blue tarantula species of the genus <italic><tp:taxon-name><tp:taxon-name-part taxon-name-part-type="genus" reg="Chilobrachys">Chilobrachys</tp:taxon-name-part></tp:taxon-name></italic> Karsh, 1892 from Thailand (<tp:taxon-name><tp:taxon-name-part taxon-name-part-type="order">Araneae</tp:taxon-name-part></tp:taxon-name>, <tp:taxon-name><tp:taxon-name-part taxon-name-part-type="suborder">Mygalomorphae</tp:taxon-name-part></tp:taxon-name>, <tp:taxon-name><tp:taxon-name-part taxon-name-part-type="family">Theraphosidae</tp:taxon-name-part></tp:taxon-name>)</article-title><source>Zookeys</source><day>18</day><month>09</month><year>2023</year><volume>1180</volume><fpage>105</fpage><lpage>128</lpage><pub-id pub-id-type="doi">10.3897/zookeys.1180.106278</pub-id></mixed-citation></tp:treatment-meta><tp:nomenclature><label>﻿</label><tp:taxon-name>
            <object-id xmlns:xlink="http://www.w3.org/1999/xlink" content-type="arpha" xlink:type="simple">2F65980C-89D2-5B78-8CF6-085FA216DBA5</object-id>
            <tp:taxon-name-part taxon-name-part-type="genus" reg="Chilobrachys">Chilobrachys</tp:taxon-name-part>
            <tp:taxon-name-part taxon-name-part-type="species" reg="natanicharum">natanicharum</tp:taxon-name-part>
            <object-id xmlns:xlink="http://www.w3.org/1999/xlink" content-type="zoobank" xlink:type="simple">https://zoobank.org/749F5024-8C8B-4347-8B2D-509A9B521A57</object-id>
          </tp:taxon-name><tp:taxon-authority>Chomphuphuang, Sippawat, Sriranan, Piyatrakulchai &amp; Songsangchote</tp:taxon-authority><tp:taxon-status xmlns:xlink="http://www.w3.org/1999/xlink" xlink:type="simple">sp. nov.</tp:taxon-status><xref ref-type="fig" rid="F1">Figs 1</xref><xref ref-type="fig" rid="F2">, 2</xref><xref ref-type="fig" rid="F3">, 3</xref><xref ref-type="fig" rid="F4">, 4</xref><xref ref-type="fig" rid="F5">, 5</xref><xref ref-type="fig" rid="F6">, 6</xref><xref ref-type="fig" rid="F7">, 7</xref><xref ref-type="fig" rid="F8">, 8</xref><xref ref-type="fig" rid="F9">, 9</xref><xref ref-type="fig" rid="F10">, 10</xref><xref ref-type="fig" rid="F11">, 11</xref><xref ref-type="fig" rid="F12">, 12</xref><xref ref-type="fig" rid="F14">, 14A–D</xref></tp:nomenclature><tp:treatment-sec sec-type="type material" id="SECID0ECDAE"><title>Type materials.</title><p><bold><italic>Holotype</italic></bold> 1 ♂ (<abbrev xmlns:xlink="http://www.w3.org/1999/xlink" xlink:title="Natural History Museum of the National Science Museum" id="ABBRID0ENDAE" xlink:type="simple">THNHM</abbrev>-At-00000062), <bold><italic>Paratype</italic></bold> 1 ♀ (<abbrev xmlns:xlink="http://www.w3.org/1999/xlink" xlink:title="Natural History Museum of the National Science Museum" id="ABBRID0EUDAE" xlink:type="simple">THNHM</abbrev>-At-00000063), deposited at <abbrev xmlns:xlink="http://www.w3.org/1999/xlink" xlink:title="Natural History Museum of the National Science Museum" id="ABBRID0EYDAE" xlink:type="simple">THNHM</abbrev>, <bold>Thailand: Phang-Nga</bold>: Bang Nai Si, Takua Pa District, elevation 5 m, 19 Nov. 2022. <bold><italic>Paratype</italic></bold> 1 ♂ (ELB02), 2 ♀ (ELB03–04) deposited at <named-content xmlns:xlink="http://www.w3.org/1999/xlink" content-type="dwc:institutional_code" xlink:title="Entomology Museum, Faculty of Agriculture, Khon Kaen University" xlink:href="http://grbio.org/institution/khon-kaen-university" xlink:type="simple">ENTOKKU</named-content>, <bold>Thailand: Phang-Nga</bold>: Khuekkhak, Takua Pa District, elevation 57 m, 20 Nov. 2022.</p></tp:treatment-sec><tp:treatment-sec sec-type="diagnosis" id="SECID0EHEAE"><title>Diagnosis.</title><p><italic><tp:taxon-name><tp:taxon-name-part taxon-name-part-type="genus" reg="Chilobrachys">C.</tp:taxon-name-part><tp:taxon-name-part taxon-name-part-type="species" reg="natanicharum">natanicharum</tp:taxon-name-part></tp:taxon-name></italic> sp. nov. was included in <italic><tp:taxon-name><tp:taxon-name-part taxon-name-part-type="genus" reg="Chilobrachys">Chilobrachys</tp:taxon-name-part></tp:taxon-name></italic> based on the maxillary lyra of the stridulation organ comprising 1–3 rows of heavy claviform bacillae (<xref ref-type="bibr" rid="B17">West et al. 2012</xref>). The male of <italic><tp:taxon-name><tp:taxon-name-part taxon-name-part-type="genus" reg="Chilobrachys">C.</tp:taxon-name-part><tp:taxon-name-part taxon-name-part-type="species" reg="natanicharum">natanicharum</tp:taxon-name-part></tp:taxon-name></italic> sp. nov. can be distinguished from <italic><tp:taxon-name><tp:taxon-name-part taxon-name-part-type="genus" reg="Chilobrachys">C.</tp:taxon-name-part><tp:taxon-name-part taxon-name-part-type="species" reg="dominus">dominus</tp:taxon-name-part></tp:taxon-name></italic>, <italic><tp:taxon-name><tp:taxon-name-part taxon-name-part-type="genus" reg="Chilobrachys">C.</tp:taxon-name-part><tp:taxon-name-part taxon-name-part-type="species" reg="hardwickei">hardwickei</tp:taxon-name-part></tp:taxon-name></italic>, <italic><tp:taxon-name><tp:taxon-name-part taxon-name-part-type="genus" reg="Chilobrachys">C.</tp:taxon-name-part><tp:taxon-name-part taxon-name-part-type="species" reg="himalayensis">himalayensis</tp:taxon-name-part></tp:taxon-name></italic>, <italic><tp:taxon-name><tp:taxon-name-part taxon-name-part-type="genus" reg="Chilobrachys">C.</tp:taxon-name-part><tp:taxon-name-part taxon-name-part-type="species" reg="hubei">hubei</tp:taxon-name-part></tp:taxon-name></italic>, <italic><tp:taxon-name><tp:taxon-name-part taxon-name-part-type="genus" reg="Chilobrachys">C.</tp:taxon-name-part><tp:taxon-name-part taxon-name-part-type="species" reg="jonitriantisvansickleae">jonitriantisvansickleae</tp:taxon-name-part></tp:taxon-name></italic>, <italic><tp:taxon-name><tp:taxon-name-part taxon-name-part-type="genus" reg="Chilobrachys">C.</tp:taxon-name-part><tp:taxon-name-part taxon-name-part-type="species" reg="liboensis">liboensis</tp:taxon-name-part></tp:taxon-name></italic>, <italic><tp:taxon-name><tp:taxon-name-part taxon-name-part-type="genus" reg="Chilobrachys">C.</tp:taxon-name-part><tp:taxon-name-part taxon-name-part-type="species" reg="lubricus">lubricus</tp:taxon-name-part></tp:taxon-name></italic>, and <italic><tp:taxon-name><tp:taxon-name-part taxon-name-part-type="genus" reg="Chilobrachys">C.</tp:taxon-name-part><tp:taxon-name-part taxon-name-part-type="species" reg="qishuoi">qishuoi</tp:taxon-name-part></tp:taxon-name></italic>, by the wide base of the embolus, which is flat and knife-like in shape (Figs <xref ref-type="fig" rid="F6">6</xref>–<xref ref-type="fig" rid="F9">9</xref>) (long and slender in all other known congeners). <italic><tp:taxon-name><tp:taxon-name-part taxon-name-part-type="genus" reg="Chilobrachys">Chilobrachys</tp:taxon-name-part><tp:taxon-name-part taxon-name-part-type="species" reg="natanicharum">natanicharum</tp:taxon-name-part></tp:taxon-name></italic> sp. nov. similar to those of <italic><tp:taxon-name><tp:taxon-name-part taxon-name-part-type="genus" reg="Chilobrachys">C.</tp:taxon-name-part><tp:taxon-name-part taxon-name-part-type="species" reg="dominus">dominus</tp:taxon-name-part></tp:taxon-name></italic>, <italic><tp:taxon-name><tp:taxon-name-part taxon-name-part-type="genus" reg="Chilobrachys">C.</tp:taxon-name-part><tp:taxon-name-part taxon-name-part-type="species" reg="guangxiensis">guangxiensis</tp:taxon-name-part></tp:taxon-name></italic>, <italic><tp:taxon-name><tp:taxon-name-part taxon-name-part-type="genus" reg="Chilobrachys">C.</tp:taxon-name-part><tp:taxon-name-part taxon-name-part-type="species" reg="hubei">hubei</tp:taxon-name-part></tp:taxon-name></italic>, <italic><tp:taxon-name><tp:taxon-name-part taxon-name-part-type="genus" reg="Chilobrachys">C.</tp:taxon-name-part><tp:taxon-name-part taxon-name-part-type="species" reg="jinchengi">jinchengi</tp:taxon-name-part></tp:taxon-name></italic>, <italic><tp:taxon-name><tp:taxon-name-part taxon-name-part-type="genus" reg="Chilobrachys">C.</tp:taxon-name-part><tp:taxon-name-part taxon-name-part-type="species" reg="liboensis">liboensis</tp:taxon-name-part></tp:taxon-name></italic>, <italic><tp:taxon-name><tp:taxon-name-part taxon-name-part-type="genus" reg="Chilobrachys">C.</tp:taxon-name-part><tp:taxon-name-part taxon-name-part-type="species" reg="lubricus">lubricus</tp:taxon-name-part></tp:taxon-name></italic>, and <italic><tp:taxon-name><tp:taxon-name-part taxon-name-part-type="genus" reg="Chilobrachys">C.</tp:taxon-name-part><tp:taxon-name-part taxon-name-part-type="species" reg="qishuoi">qishuoi</tp:taxon-name-part></tp:taxon-name></italic>, in having developed apical (A), prolateral inferior (<abbrev xmlns:xlink="http://www.w3.org/1999/xlink" xlink:title="prolateral inferior keel" id="ABBRID0EGLAE" xlink:type="simple">PI</abbrev>), and prolateral superior keels (<abbrev xmlns:xlink="http://www.w3.org/1999/xlink" xlink:title="prolateral superior keel" id="ABBRID0EKLAE" xlink:type="simple">PS</abbrev>), but it can be distinguished by the presence of parallel longitudinal keels of <abbrev xmlns:xlink="http://www.w3.org/1999/xlink" xlink:title="prolateral inferior keel" id="ABBRID0EOLAE" xlink:type="simple">PI</abbrev> and <abbrev xmlns:xlink="http://www.w3.org/1999/xlink" xlink:title="prolateral superior keel" id="ABBRID0ESLAE" xlink:type="simple">PS</abbrev> on the distal spine of the embolus (Fig. <xref ref-type="fig" rid="F8">8A, C</xref>) (not parallel on the distal spine in other species) and the appearance of a groove at the beginning tip of the apical keel (Fig. <xref ref-type="fig" rid="F9">9A, B</xref>). The males of <italic><tp:taxon-name><tp:taxon-name-part taxon-name-part-type="genus" reg="Chilobrachys">C.</tp:taxon-name-part><tp:taxon-name-part taxon-name-part-type="species" reg="natanicharum">natanicharum</tp:taxon-name-part></tp:taxon-name></italic> sp. nov. can be further distinguished from those of <italic><tp:taxon-name><tp:taxon-name-part taxon-name-part-type="genus" reg="Chilobrachys">C.</tp:taxon-name-part><tp:taxon-name-part taxon-name-part-type="species" reg="dominus">dominus</tp:taxon-name-part></tp:taxon-name></italic> by the angle between the lowest and highest points of the embolus (<abbrev xmlns:xlink="http://www.w3.org/1999/xlink" xlink:title="Angle between the lowest and highest points of the embolus" id="ABBRID0EUMAE" xlink:type="simple">ALH</abbrev>), which is 40° (Fig. <xref ref-type="fig" rid="F14">14A–D</xref>) (compared to 90° in <italic><tp:taxon-name><tp:taxon-name-part taxon-name-part-type="genus" reg="Chilobrachys">C.</tp:taxon-name-part><tp:taxon-name-part taxon-name-part-type="species" reg="dominus">dominus</tp:taxon-name-part></tp:taxon-name></italic>). Females of <italic><tp:taxon-name><tp:taxon-name-part taxon-name-part-type="genus" reg="Chilobrachys">C.</tp:taxon-name-part><tp:taxon-name-part taxon-name-part-type="species" reg="natanicharum">natanicharum</tp:taxon-name-part></tp:taxon-name></italic> sp. nov. resemble <italic><tp:taxon-name><tp:taxon-name-part taxon-name-part-type="genus" reg="Chilobrachys">C.</tp:taxon-name-part><tp:taxon-name-part taxon-name-part-type="species" reg="fimbriatus">fimbriatus</tp:taxon-name-part></tp:taxon-name></italic> in the form of the spermathecae, which have fused spermathecae. However, they can be distinguished from <italic><tp:taxon-name><tp:taxon-name-part taxon-name-part-type="genus" reg="Chilobrachys">C.</tp:taxon-name-part><tp:taxon-name-part taxon-name-part-type="species" reg="fimbriatus">fimbriatus</tp:taxon-name-part></tp:taxon-name></italic> by the shape of the spermathecae. In <italic><tp:taxon-name><tp:taxon-name-part taxon-name-part-type="genus" reg="Chilobrachys">C.</tp:taxon-name-part><tp:taxon-name-part taxon-name-part-type="species" reg="natanicharum">natanicharum</tp:taxon-name-part></tp:taxon-name></italic> sp. nov., the spermathecae are raised and trapezoidal, with a thick, rounded upper edge (Fig. <xref ref-type="fig" rid="F12">12A, B</xref>). On the other hand, <italic><tp:taxon-name><tp:taxon-name-part taxon-name-part-type="genus" reg="Chilobrachys">C.</tp:taxon-name-part><tp:taxon-name-part taxon-name-part-type="species" reg="fimbriatus">fimbriatus</tp:taxon-name-part></tp:taxon-name></italic> has M-shaped spermathecae, characterized by a shallow hump and a middle hollow (see <xref ref-type="bibr" rid="B17">West et al. 2012</xref>: fig. 30). Females of this species can be distinguished from several other species, namely <italic><tp:taxon-name><tp:taxon-name-part taxon-name-part-type="genus" reg="Chilobrachys">C.</tp:taxon-name-part><tp:taxon-name-part taxon-name-part-type="species" reg="assamensis">assamensis</tp:taxon-name-part></tp:taxon-name></italic>, <italic><tp:taxon-name><tp:taxon-name-part taxon-name-part-type="genus" reg="Chilobrachys">C.</tp:taxon-name-part><tp:taxon-name-part taxon-name-part-type="species" reg="dyscolus">dyscolus</tp:taxon-name-part></tp:taxon-name></italic>, <italic><tp:taxon-name><tp:taxon-name-part taxon-name-part-type="genus" reg="Chilobrachys">C.</tp:taxon-name-part><tp:taxon-name-part taxon-name-part-type="species" reg="guangxiensis">guangxiensis</tp:taxon-name-part></tp:taxon-name></italic>, <italic><tp:taxon-name><tp:taxon-name-part taxon-name-part-type="genus" reg="Chilobrachys">C.</tp:taxon-name-part><tp:taxon-name-part taxon-name-part-type="species" reg="hardwickei">hardwickei</tp:taxon-name-part></tp:taxon-name></italic>, <italic><tp:taxon-name><tp:taxon-name-part taxon-name-part-type="genus" reg="Chilobrachys">C.</tp:taxon-name-part><tp:taxon-name-part taxon-name-part-type="species" reg="hubei">hubei</tp:taxon-name-part></tp:taxon-name></italic>, <italic><tp:taxon-name><tp:taxon-name-part taxon-name-part-type="genus" reg="Chilobrachys">C.</tp:taxon-name-part><tp:taxon-name-part taxon-name-part-type="species" reg="huahini">huahini</tp:taxon-name-part></tp:taxon-name></italic>, <italic><tp:taxon-name><tp:taxon-name-part taxon-name-part-type="genus" reg="Chilobrachys">C.</tp:taxon-name-part><tp:taxon-name-part taxon-name-part-type="species" reg="jonitriantisvansickleae">jonitriantisvansickleae</tp:taxon-name-part></tp:taxon-name></italic>, <italic><tp:taxon-name><tp:taxon-name-part taxon-name-part-type="genus" reg="Chilobrachys">C.</tp:taxon-name-part><tp:taxon-name-part taxon-name-part-type="species" reg="khasiensis">khasiensis</tp:taxon-name-part></tp:taxon-name></italic>, <italic><tp:taxon-name><tp:taxon-name-part taxon-name-part-type="genus" reg="Chilobrachys">C.</tp:taxon-name-part><tp:taxon-name-part taxon-name-part-type="species" reg="lubricus">lubricus</tp:taxon-name-part></tp:taxon-name></italic>, <italic><tp:taxon-name><tp:taxon-name-part taxon-name-part-type="genus" reg="Chilobrachys">C.</tp:taxon-name-part><tp:taxon-name-part taxon-name-part-type="species" reg="nitelinus">nitelinus</tp:taxon-name-part></tp:taxon-name></italic>, <italic><tp:taxon-name><tp:taxon-name-part taxon-name-part-type="genus" reg="Chilobrachys">C.</tp:taxon-name-part><tp:taxon-name-part taxon-name-part-type="species" reg="paviei">paviei</tp:taxon-name-part></tp:taxon-name></italic>, <italic><tp:taxon-name><tp:taxon-name-part taxon-name-part-type="genus" reg="Chilobrachys">C.</tp:taxon-name-part><tp:taxon-name-part taxon-name-part-type="species" reg="qishuoi">qishuoi</tp:taxon-name-part></tp:taxon-name></italic>, <italic><tp:taxon-name><tp:taxon-name-part taxon-name-part-type="genus" reg="Chilobrachys">C.</tp:taxon-name-part><tp:taxon-name-part taxon-name-part-type="species" reg="sericeus">sericeus</tp:taxon-name-part></tp:taxon-name></italic>, and <italic><tp:taxon-name><tp:taxon-name-part taxon-name-part-type="genus" reg="Chilobrachys">C.</tp:taxon-name-part><tp:taxon-name-part taxon-name-part-type="species" reg="stridulans">stridulans</tp:taxon-name-part></tp:taxon-name></italic>, by the presence of two separate spermathecae receptacles. <italic><tp:taxon-name><tp:taxon-name-part taxon-name-part-type="genus" reg="Chilobrachys">Chilobrachys</tp:taxon-name-part><tp:taxon-name-part taxon-name-part-type="species" reg="natanicharum">natanicharum</tp:taxon-name-part></tp:taxon-name></italic> sp. nov. differs from all other <italic><tp:taxon-name><tp:taxon-name-part taxon-name-part-type="genus" reg="Chilobrachys">Chilobrachys</tp:taxon-name-part></tp:taxon-name></italic> species, except <italic><tp:taxon-name><tp:taxon-name-part taxon-name-part-type="genus" reg="Chilobrachys">C.</tp:taxon-name-part><tp:taxon-name-part taxon-name-part-type="species" reg="jonitriantisvansickleae">jonitriantisvansickleae</tp:taxon-name-part></tp:taxon-name></italic> Nanayakkara, Sumanapala &amp; Kirk, 2019, in that female and male juveniles have a metallic color on the legs, carapace, and chelicerae. The new specieds differs from <italic><tp:taxon-name><tp:taxon-name-part taxon-name-part-type="genus" reg="Chilobrachys">C.</tp:taxon-name-part><tp:taxon-name-part taxon-name-part-type="species" reg="jonitriantisvansickleae">jonitriantisvansickleae</tp:taxon-name-part></tp:taxon-name></italic> in terms of color shades. <italic><tp:taxon-name><tp:taxon-name-part taxon-name-part-type="genus" reg="Chilobrachys">Chilobrachys</tp:taxon-name-part><tp:taxon-name-part taxon-name-part-type="species" reg="natanicharum">natanicharum</tp:taxon-name-part></tp:taxon-name></italic> sp. nov. shows a violet-blue metallic color (Fig. <xref ref-type="fig" rid="F1">1</xref>), whereas <italic><tp:taxon-name><tp:taxon-name-part taxon-name-part-type="genus" reg="Chilobrachys">C.</tp:taxon-name-part><tp:taxon-name-part taxon-name-part-type="species" reg="jonitriantisvansickleae">jonitriantisvansickleae</tp:taxon-name-part></tp:taxon-name></italic> has a shade of metallic grayish-turquoise-blue sheen (<xref ref-type="bibr" rid="B9">Nanayakkara et al. 2019</xref>: fig. 1a).</p></tp:treatment-sec><tp:treatment-sec sec-type="etymology" id="SECID0EGWAE"><title>Etymology.</title><p><italic><tp:taxon-name><tp:taxon-name-part taxon-name-part-type="genus" reg="Chilobrachys">Chilobrachys</tp:taxon-name-part><tp:taxon-name-part taxon-name-part-type="species" reg="natanicharum">natanicharum</tp:taxon-name-part></tp:taxon-name></italic> sp. nov. The specific epithet for this species was provided by Nichada Properties Co., Ltd, Thailand, the winner of the auction campaign for choosing the scientific name of the new species. The name is a combination of the names of Mr Natakorn Changrew and Ms Nichada Changrew, who are company executives. All proceeds from the auction were donated to support the education of Lahu children in Thailand and poor cancer patients. The Lahu people are an indigenous hill tribe in northern Thailand (Musoe) and are known for their vibrant culture and traditional way of life. Unfortunately, many Lahu children are denied access to education due to poverty, leaving them with limited opportunities for their future. The goal is to help change this by providing educational opportunities for Lahu children, giving them a chance to break out of the cycle of poverty. Additionally, cancer remains a significant public health issue globally, affecting millions of people each year. Many cancer patients struggle with financial hardship, which can make accessing quality care even more difficult. We believe that everyone deserves access to quality healthcare, regardless of their financial situation.</p></tp:treatment-sec><tp:treatment-sec sec-type="description" id="SECID0EXWAE"><title>Description.</title><p><bold>Male. <italic>Holotype</italic></bold> ♂ <abbrev xmlns:xlink="http://www.w3.org/1999/xlink" xlink:title="Natural History Museum of the National Science Museum" id="ABBRID0EBXAE" xlink:type="simple">THNHM</abbrev>-At-00000062: total length 38.51 (including chelicerae); carapace 14.08 wide, 15.17 long, 4.94 high; procurved deep fovea (Fig. <xref ref-type="fig" rid="F4">4F</xref>), 2.17 wide; carapace black, covered with short, brownish-gray hairs dorsally and on lateral margins; ocular tubercle (Fig. <xref ref-type="fig" rid="F4">4D</xref>) 2.74 wide, 1.53 long; clypeus absent. Posterior eye row slightly recurved, anterior eye row slightly procurved; eyes whitish, <abbrev xmlns:xlink="http://www.w3.org/1999/xlink" xlink:title="anterior lateral eyes" id="ABBRID0ENXAE" xlink:type="simple">ALE</abbrev> larger than the round <abbrev xmlns:xlink="http://www.w3.org/1999/xlink" xlink:title="anterior median eyes" id="ABBRID0ERXAE" xlink:type="simple">AME</abbrev>; eye size: <abbrev xmlns:xlink="http://www.w3.org/1999/xlink" xlink:title="anterior median eyes" id="ABBRID0EVXAE" xlink:type="simple">AME</abbrev>, 0.56; <abbrev xmlns:xlink="http://www.w3.org/1999/xlink" xlink:title="anterior lateral eyes" id="ABBRID0EZXAE" xlink:type="simple">ALE</abbrev>, 0.78; <abbrev xmlns:xlink="http://www.w3.org/1999/xlink" xlink:title="posterior lateral eyes" id="ABBRID0E4XAE" xlink:type="simple">PLE</abbrev>, 0.52; and <abbrev xmlns:xlink="http://www.w3.org/1999/xlink" xlink:title="posterior median eyes" id="ABBRID0EBYAE" xlink:type="simple">PME</abbrev>, 0.49. Eye interdistances: <abbrev xmlns:xlink="http://www.w3.org/1999/xlink" xlink:title="posterior median eyes" id="ABBRID0EFYAE" xlink:type="simple">PME</abbrev>–<abbrev xmlns:xlink="http://www.w3.org/1999/xlink" xlink:title="posterior median eyes" id="ABBRID0EJYAE" xlink:type="simple">PME</abbrev> 1.39; <abbrev xmlns:xlink="http://www.w3.org/1999/xlink" xlink:title="posterior median eyes" id="ABBRID0ENYAE" xlink:type="simple">PME</abbrev>–<abbrev xmlns:xlink="http://www.w3.org/1999/xlink" xlink:title="posterior lateral eyes" id="ABBRID0ERYAE" xlink:type="simple">PLE</abbrev> 0.20; <abbrev xmlns:xlink="http://www.w3.org/1999/xlink" xlink:title="posterior lateral eyes" id="ABBRID0EVYAE" xlink:type="simple">PLE</abbrev>–<abbrev xmlns:xlink="http://www.w3.org/1999/xlink" xlink:title="posterior lateral eyes" id="ABBRID0EZYAE" xlink:type="simple">PLE</abbrev> 2.02; <abbrev xmlns:xlink="http://www.w3.org/1999/xlink" xlink:title="anterior lateral eyes" id="ABBRID0E4YAE" xlink:type="simple">ALE</abbrev>–<abbrev xmlns:xlink="http://www.w3.org/1999/xlink" xlink:title="posterior lateral eyes" id="ABBRID0EBZAE" xlink:type="simple">PLE</abbrev> 0.29; <abbrev xmlns:xlink="http://www.w3.org/1999/xlink" xlink:title="anterior lateral eyes" id="ABBRID0EFZAE" xlink:type="simple">ALE</abbrev>–<abbrev xmlns:xlink="http://www.w3.org/1999/xlink" xlink:title="posterior median eyes" id="ABBRID0EJZAE" xlink:type="simple">PME</abbrev> 0.38; <abbrev xmlns:xlink="http://www.w3.org/1999/xlink" xlink:title="anterior lateral eyes" id="ABBRID0ENZAE" xlink:type="simple">ALE</abbrev>–<abbrev xmlns:xlink="http://www.w3.org/1999/xlink" xlink:title="anterior lateral eyes" id="ABBRID0ERZAE" xlink:type="simple">ALE</abbrev> 1.74; <abbrev xmlns:xlink="http://www.w3.org/1999/xlink" xlink:title="anterior median eyes" id="ABBRID0EVZAE" xlink:type="simple">AME</abbrev>–<abbrev xmlns:xlink="http://www.w3.org/1999/xlink" xlink:title="posterior median eyes" id="ABBRID0EZZAE" xlink:type="simple">PME</abbrev> 0.26; <abbrev xmlns:xlink="http://www.w3.org/1999/xlink" xlink:title="anterior median eyes" id="ABBRID0E4ZAE" xlink:type="simple">AME</abbrev>–<abbrev xmlns:xlink="http://www.w3.org/1999/xlink" xlink:title="anterior median eyes" id="ABBRID0EB1AE" xlink:type="simple">AME</abbrev> 0.41; and <abbrev xmlns:xlink="http://www.w3.org/1999/xlink" xlink:title="anterior median eyes" id="ABBRID0EF1AE" xlink:type="simple">AME</abbrev>–<abbrev xmlns:xlink="http://www.w3.org/1999/xlink" xlink:title="anterior lateral eyes" id="ABBRID0EJ1AE" xlink:type="simple">ALE</abbrev> 0.26; chelicerae dark brown, 8.70 long, 5.87 wide, covered with short, brownish-gray, violet, and metallic-blue hairs dorsally, ventrally covered with long, red-orange setae (Fig. <xref ref-type="fig" rid="F4">4A, B</xref>), a series of strikers spiniform &gt;4 horizontal rows (Fig. <xref ref-type="fig" rid="F4">4C</xref>). Maxilla brownish orange, 3.12 wide, 6.65 long, with 275 cuspules, covered with orange-red setae on prolateral surface with the stridulating lyra. The stridulating lyra consists of three types (Fig. <xref ref-type="fig" rid="F5">5A</xref>): first, a clavate or club-shaped lyra bent and with expanded end (largest part) (Fig. <xref ref-type="fig" rid="F5">5B</xref>); second, a paddle-like lyra (Fig. <xref ref-type="fig" rid="F5">5C</xref>); and third, a lyra with a dense covering of lance-shaped setae (Fig. <xref ref-type="fig" rid="F5">5D</xref>). Labium dark brown, 3.03 wide, 2.04 long, with 634 cuspules. Sternum dark brown, 6.25 wide, 7.34 long, with soft, white hairs and strong, dark hairs, with two pairs of sigillae. Sigilla: anterior pair absent; median pair present, 0.18 wide, 0.56 long, 0.56 from sternal margin of coxa II; posterior pair present, 0.36 wide, 1.04 long, 1.00 from sternal margin of coxa II (Fig. <xref ref-type="fig" rid="F4">4E</xref>).</p><fig id="F4" position="float" orientation="portrait"><object-id xmlns:xlink="http://www.w3.org/1999/xlink" content-type="doi" xlink:type="simple">10.3897/zookeys.1180.106278.figure4</object-id><object-id xmlns:xlink="http://www.w3.org/1999/xlink" content-type="arpha" xlink:type="simple">3FCAC165-528E-5F82-833D-F829AE019F68</object-id><label>Figure 4.</label><caption><p><italic><tp:taxon-name><tp:taxon-name-part taxon-name-part-type="genus" reg="Chilobrachys">Chilobrachys</tp:taxon-name-part><tp:taxon-name-part taxon-name-part-type="species" reg="natanicharum">natanicharum</tp:taxon-name-part></tp:taxon-name></italic> sp. nov. holotype ♂ <abbrev xmlns:xlink="http://www.w3.org/1999/xlink" xlink:title="Natural History Museum of the National Science Museum" id="ABBRID0E32AE" xlink:type="simple">THNHM</abbrev>-At-00000062 <bold>A</bold> chelicerae, retrolateral view <bold>B</bold> chelicerae, prolateral view <bold>C</bold> chelicerae strikers, retrolateral view <bold>D</bold> ocular tubercle <bold>E</bold> labium, and sternum, ventral view <bold>F</bold> fovea. Scale bars: 1 <abbrev xmlns:xlink="http://www.w3.org/1999/xlink" xlink:title="millimeters" id="ABBRID0EM3AE" xlink:type="simple">mm</abbrev>.</p></caption><graphic xmlns:xlink="http://www.w3.org/1999/xlink" xlink:href="zookeys-1180-105_article-106278__-g004.jpg" position="float" orientation="portrait" xlink:type="simple" id="oo_907543.jpg"><uri content-type="original_file" xlink:type="simple">https://binary.pensoft.net/fig/907543</uri></graphic></fig><fig id="F5" position="float" orientation="portrait"><object-id xmlns:xlink="http://www.w3.org/1999/xlink" content-type="doi" xlink:type="simple">10.3897/zookeys.1180.106278.figure5</object-id><object-id xmlns:xlink="http://www.w3.org/1999/xlink" content-type="arpha" xlink:type="simple">A7C553BB-A0C1-5C05-A4A0-E70A85C1C009</object-id><label>Figure 5.</label><caption><p><italic><tp:taxon-name><tp:taxon-name-part taxon-name-part-type="genus" reg="Chilobrachys">Chilobrachys</tp:taxon-name-part><tp:taxon-name-part taxon-name-part-type="species" reg="natanicharum">natanicharum</tp:taxon-name-part></tp:taxon-name></italic> sp. nov. holotype ♂ <abbrev xmlns:xlink="http://www.w3.org/1999/xlink" xlink:title="Natural History Museum of the National Science Museum" id="ABBRID0EI4AE" xlink:type="simple">THNHM</abbrev>-At-00000062 <bold>A</bold> maxilla, prolateral view <bold>B</bold> clavate lyra <bold>C</bold> paddle-like lyra <bold>D</bold> lance-shaped lyra. Scale bars: 1 <abbrev xmlns:xlink="http://www.w3.org/1999/xlink" xlink:title="millimeters" id="ABBRID0EU4AE" xlink:type="simple">mm</abbrev> (<bold>A</bold>); 0.1 <abbrev xmlns:xlink="http://www.w3.org/1999/xlink" xlink:title="millimeters" id="ABBRID0E14AE" xlink:type="simple">mm</abbrev> (<bold>B–D</bold>).</p></caption><graphic xmlns:xlink="http://www.w3.org/1999/xlink" xlink:href="zookeys-1180-105_article-106278__-g005.jpg" position="float" orientation="portrait" xlink:type="simple" id="oo_907544.jpg"><uri content-type="original_file" xlink:type="simple">https://binary.pensoft.net/fig/907544</uri></graphic></fig><p><bold><italic>Legs</italic></bold> dark gray, femur covered with dark hair; prolateral femora I and II covered with violet and metallic-blue hairs. Coxa trochanter and patella dark gray, covered with brownish gray hairs; prolateral patella I and II covered with violet and metallic-blue hairs. Tibia covered with whitish gray hairs; prolateral tibia I and II covered with violet and metallic-blue hairs basally. Metatarsus and tarsus dark gray, covered with short and long, dark-gray hairs (Fig. <xref ref-type="fig" rid="F1">1B</xref>). The spination (the total number of spines) is expressed for the basal, median, and distal regions on each side: metatarsus I ventral 0–0–1 (apical), metatarsus II ventral 0–0–3 (apical), metatarsus III ventral 0–0–2 (apical), metatarsus IV ventral 0–0–2 (apical), metatarsus IV prolateral 0–0–1. Length of leg and palp segment shown in Table <xref ref-type="table" rid="T1">1</xref>. Tibial apophysis absent. Tarsi I–III with two claws and tarsus IV with three claws; two teeth present on claws of tarsi I–III. Scopula undivided on metatarsi II and III, divided on metatarsi I and IV, and divided on tarsi I–IV. Pedipalps dark gray, covered with both long and short, grayish-white hairs on patella and tibia. Pedipalps covered with two hair types: short and dark, and long and brownish gray (Fig. <xref ref-type="fig" rid="F6">6A–C</xref>).</p><table-wrap id="T1" position="float" orientation="portrait"><label>Table 1.</label><caption><p>Legs and palp measurements (in <abbrev xmlns:xlink="http://www.w3.org/1999/xlink" xlink:title="millimeters" id="ABBRID0EB6AE" xlink:type="simple">mm</abbrev>) of holotype ♂ <abbrev xmlns:xlink="http://www.w3.org/1999/xlink" xlink:title="Natural History Museum of the National Science Museum" id="ABBRID0EF6AE" xlink:type="simple">THNHM</abbrev>-At-00000062 <italic><tp:taxon-name><tp:taxon-name-part taxon-name-part-type="genus" reg="Chilobrachys">Chilobrachys</tp:taxon-name-part><tp:taxon-name-part taxon-name-part-type="species" reg="natanicharum">natanicharum</tp:taxon-name-part></tp:taxon-name></italic> sp. nov.; <abbrev xmlns:xlink="http://www.w3.org/1999/xlink" xlink:title="relation factor" id="ABBRID0EU6AE" xlink:type="simple">RF</abbrev> = 103, leg formula 1423.</p></caption><table id="TID0EG5AE" rules="all"><tbody><tr><th rowspan="1" colspan="1"/><th rowspan="1" colspan="1">I</th><th rowspan="1" colspan="1">II</th><th rowspan="1" colspan="1">III</th><th rowspan="1" colspan="1">IV</th><th rowspan="1" colspan="1">Palp</th></tr><tr><td rowspan="1" colspan="1">
                    <bold>
                      <abbrev xmlns:xlink="http://www.w3.org/1999/xlink" xlink:title="femur" id="ABBRID0EWAAG" xlink:type="simple">Fem</abbrev>
                    </bold>
                  </td><td rowspan="1" colspan="1">18.14</td><td rowspan="1" colspan="1">15.53</td><td rowspan="1" colspan="1">13.62</td><td rowspan="1" colspan="1">17.48</td><td rowspan="1" colspan="1">12.4</td></tr><tr><td rowspan="1" colspan="1">
                    <bold>Par</bold>
                  </td><td rowspan="1" colspan="1">9.29</td><td rowspan="1" colspan="1">8.1</td><td rowspan="1" colspan="1">7.18</td><td rowspan="1" colspan="1">7.65</td><td rowspan="1" colspan="1">6.04</td></tr><tr><td rowspan="1" colspan="1">
                    <bold>
                      <abbrev xmlns:xlink="http://www.w3.org/1999/xlink" xlink:title="tibia" id="ABBRID0EFCAG" xlink:type="simple">Tib</abbrev>
                    </bold>
                  </td><td rowspan="1" colspan="1">17.58</td><td rowspan="1" colspan="1">13.94</td><td rowspan="1" colspan="1">10.19</td><td rowspan="1" colspan="1">15</td><td rowspan="1" colspan="1">10.73</td></tr><tr><td rowspan="1" colspan="1">
                    <bold>
                      <abbrev xmlns:xlink="http://www.w3.org/1999/xlink" xlink:title="metatarsus" id="ABBRID0E5CAG" xlink:type="simple">Met</abbrev>
                    </bold>
                  </td><td rowspan="1" colspan="1">13.32</td><td rowspan="1" colspan="1">11.31</td><td rowspan="1" colspan="1">11.64</td><td rowspan="1" colspan="1">15.93</td><td rowspan="1" colspan="1">—</td></tr><tr><td rowspan="1" colspan="1">
                    <bold>
                      <abbrev xmlns:xlink="http://www.w3.org/1999/xlink" xlink:title="tarsus" id="ABBRID0EXDAG" xlink:type="simple">Tar</abbrev>
                    </bold>
                  </td><td rowspan="1" colspan="1">8.38</td><td rowspan="1" colspan="1">7.03</td><td rowspan="1" colspan="1">7.47</td><td rowspan="1" colspan="1">8.23</td><td rowspan="1" colspan="1">3.88</td></tr><tr><td rowspan="1" colspan="1">
                    <bold>Total</bold>
                  </td><td rowspan="1" colspan="1">66.71</td><td rowspan="1" colspan="1">55.91</td><td rowspan="1" colspan="1">50.10</td><td rowspan="1" colspan="1">64.29</td><td rowspan="1" colspan="1">33.05</td></tr></tbody></table></table-wrap><fig id="F6" position="float" orientation="portrait"><object-id xmlns:xlink="http://www.w3.org/1999/xlink" content-type="doi" xlink:type="simple">10.3897/zookeys.1180.106278.figure6</object-id><object-id xmlns:xlink="http://www.w3.org/1999/xlink" content-type="arpha" xlink:type="simple">70BE5611-831E-5ABD-929F-1BD87D97611C</object-id><label>Figure 6.</label><caption><p><italic><tp:taxon-name><tp:taxon-name-part taxon-name-part-type="genus" reg="Chilobrachys">Chilobrachys</tp:taxon-name-part><tp:taxon-name-part taxon-name-part-type="species" reg="natanicharum">natanicharum</tp:taxon-name-part></tp:taxon-name></italic> sp. nov. holotype ♂ <abbrev xmlns:xlink="http://www.w3.org/1999/xlink" xlink:title="Natural History Museum of the National Science Museum" id="ABBRID0ETFAG" xlink:type="simple">THNHM</abbrev>-At-00000062 <bold>A</bold> retrolateral view <bold>B</bold> ventral view <bold>C</bold> prolateral view. Scale bars: 3 <abbrev xmlns:xlink="http://www.w3.org/1999/xlink" xlink:title="millimeters" id="ABBRID0E4FAG" xlink:type="simple">mm</abbrev>.</p></caption><graphic xmlns:xlink="http://www.w3.org/1999/xlink" xlink:href="zookeys-1180-105_article-106278__-g006.jpg" position="float" orientation="portrait" xlink:type="simple" id="oo_907545.jpg"><uri content-type="original_file" xlink:type="simple">https://binary.pensoft.net/fig/907545</uri></graphic></fig><p><bold><italic>Abdomen</italic></bold> dark brown, 11.46 wide, 17.15 long; abdomen covered with short and long, brownish-gray hirsute dorsally, ventrally, and laterally. Spinnerets dark brown, covered with dark-brown hairs; lateral median spinnerets with one segment 1.60 long; posterior lateral spinnerets with three segments, 7.67 long basal to apical (3.30, + 1.61, + 2.76).</p><p><bold><italic>Palp bulb and embolus</italic></bold> (<abbrev xmlns:xlink="http://www.w3.org/1999/xlink" xlink:title="Palp bulb length" id="ABBRID0EUGAG" xlink:type="simple">PBL</abbrev>+<abbrev xmlns:xlink="http://www.w3.org/1999/xlink" xlink:title="Embolus length along a straight line with the bulb" id="ABBRID0EYGAG" xlink:type="simple">ELS</abbrev>) 8.02 long, dark reddish brown, palp bulb spherical and partly concave; palp bulb width (<abbrev xmlns:xlink="http://www.w3.org/1999/xlink" xlink:title="Palp bulb width" id="ABBRID0E3GAG" xlink:type="simple">PBW</abbrev>) 4.28 and length (<abbrev xmlns:xlink="http://www.w3.org/1999/xlink" xlink:title="Palp bulb length" id="ABBRID0EAHAG" xlink:type="simple">PBL</abbrev>) 2.59; embolus width (<abbrev xmlns:xlink="http://www.w3.org/1999/xlink" xlink:title="Palp bulb length" id="ABBRID0EEHAG" xlink:type="simple">EW</abbrev>) 3.65 and length along a straight line with the bulb (<abbrev xmlns:xlink="http://www.w3.org/1999/xlink" xlink:title="Embolus length along a straight line with the bulb" id="ABBRID0EIHAG" xlink:type="simple">ELS</abbrev>) 5.43; embolus length along the curve (<abbrev xmlns:xlink="http://www.w3.org/1999/xlink" xlink:title="Embolus length along the curve" id="ABBRID0EMHAG" xlink:type="simple">ELC</abbrev>) 7.10 (Fig. <xref ref-type="fig" rid="F7">7A–E</xref>). Embolus wide at base and flat, knife-like in shape. Ratios: <abbrev xmlns:xlink="http://www.w3.org/1999/xlink" xlink:title="Embolus length along a straight line with the bulb" id="ABBRID0EUHAG" xlink:type="simple">ELS</abbrev>/<abbrev xmlns:xlink="http://www.w3.org/1999/xlink" xlink:title="Palp bulb length" id="ABBRID0EYHAG" xlink:type="simple">PBL</abbrev> = 2.10, <abbrev xmlns:xlink="http://www.w3.org/1999/xlink" xlink:title="Embolus length along the curve" id="ABBRID0E3HAG" xlink:type="simple">ELC</abbrev>/<abbrev xmlns:xlink="http://www.w3.org/1999/xlink" xlink:title="Palp bulb length" id="ABBRID0EAIAG" xlink:type="simple">PBL</abbrev> = 2.74, <abbrev xmlns:xlink="http://www.w3.org/1999/xlink" xlink:title="Embolus length along the curve" id="ABBRID0EEIAG" xlink:type="simple">ELC</abbrev>/<abbrev xmlns:xlink="http://www.w3.org/1999/xlink" xlink:title="Palp bulb length" id="ABBRID0EIIAG" xlink:type="simple">EW</abbrev> = 1.95, <abbrev xmlns:xlink="http://www.w3.org/1999/xlink" xlink:title="Palp bulb length" id="ABBRID0EMIAG" xlink:type="simple">EW</abbrev>/<abbrev xmlns:xlink="http://www.w3.org/1999/xlink" xlink:title="Palp bulb length" id="ABBRID0EQIAG" xlink:type="simple">PBL</abbrev> = 1.41, and <abbrev xmlns:xlink="http://www.w3.org/1999/xlink" xlink:title="Embolus length along a straight line with the bulb" id="ABBRID0EUIAG" xlink:type="simple">ELS</abbrev>/<abbrev xmlns:xlink="http://www.w3.org/1999/xlink" xlink:title="Palp bulb length" id="ABBRID0EYIAG" xlink:type="simple">EW</abbrev> = 1.49. Palp bulb twisted at 40° angle between lowest and highest points of embolus (<abbrev xmlns:xlink="http://www.w3.org/1999/xlink" xlink:title="Angle between the lowest and highest points of the embolus" id="ABBRID0E3IAG" xlink:type="simple">ALH</abbrev>) (Fig. <xref ref-type="fig" rid="F14">14A, B</xref>). Distal spine of embolus with two parallel longitudinal keels, <abbrev xmlns:xlink="http://www.w3.org/1999/xlink" xlink:title="prolateral inferior keel" id="ABBRID0EEJAG" xlink:type="simple">PI</abbrev> and <abbrev xmlns:xlink="http://www.w3.org/1999/xlink" xlink:title="prolateral superior keel" id="ABBRID0EIJAG" xlink:type="simple">PS</abbrev> (Fig. <xref ref-type="fig" rid="F8">8A, C</xref>). Spical keel also features a noticeable groove at its starting tip (Fig. <xref ref-type="fig" rid="F9">9</xref>).</p><fig id="F7" position="float" orientation="portrait"><object-id xmlns:xlink="http://www.w3.org/1999/xlink" content-type="doi" xlink:type="simple">10.3897/zookeys.1180.106278.figure7</object-id><object-id xmlns:xlink="http://www.w3.org/1999/xlink" content-type="arpha" xlink:type="simple">FCF5C437-858F-5495-BDE9-0FB635E63972</object-id><label>Figure 7.</label><caption><p><italic><tp:taxon-name><tp:taxon-name-part taxon-name-part-type="genus" reg="Chilobrachys">Chilobrachys</tp:taxon-name-part><tp:taxon-name-part taxon-name-part-type="species" reg="natanicharum">natanicharum</tp:taxon-name-part></tp:taxon-name></italic> sp. nov. holotype ♂ <abbrev xmlns:xlink="http://www.w3.org/1999/xlink" xlink:title="Natural History Museum of the National Science Museum" id="ABBRID0EHKAG" xlink:type="simple">THNHM</abbrev>-At-00000062, palpal bulb <bold>A</bold> prolateral view <bold>B</bold> retrolateral view <bold>C</bold> dorsal view <bold>D</bold> ventral view <bold>E</bold> apical view. Scale bars: 1 <abbrev xmlns:xlink="http://www.w3.org/1999/xlink" xlink:title="millimeters" id="ABBRID0EVKAG" xlink:type="simple">mm</abbrev>.</p></caption><graphic xmlns:xlink="http://www.w3.org/1999/xlink" xlink:href="zookeys-1180-105_article-106278__-g007.jpg" position="float" orientation="portrait" xlink:type="simple" id="oo_907546.jpg"><uri content-type="original_file" xlink:type="simple">https://binary.pensoft.net/fig/907546</uri></graphic></fig><fig id="F8" position="float" orientation="portrait"><object-id xmlns:xlink="http://www.w3.org/1999/xlink" content-type="doi" xlink:type="simple">10.3897/zookeys.1180.106278.figure8</object-id><object-id xmlns:xlink="http://www.w3.org/1999/xlink" content-type="arpha" xlink:type="simple">C381EC5D-9CB4-5253-86EB-3EC80C8A39A1</object-id><label>Figure 8.</label><caption><p><italic><tp:taxon-name><tp:taxon-name-part taxon-name-part-type="genus" reg="Chilobrachys">Chilobrachys</tp:taxon-name-part><tp:taxon-name-part taxon-name-part-type="species" reg="natanicharum">natanicharum</tp:taxon-name-part></tp:taxon-name></italic> sp. nov. holotype ♂ <abbrev xmlns:xlink="http://www.w3.org/1999/xlink" xlink:title="Natural History Museum of the National Science Museum" id="ABBRID0ERLAG" xlink:type="simple">THNHM</abbrev>-At-00000062, embolus <bold>A</bold> dorsal view <bold>B</bold> ventral view retrolateral view <bold>C</bold> prolateral-dorsal view. Abbreviations: A apical keel; <abbrev xmlns:xlink="http://www.w3.org/1999/xlink" xlink:title="prolateral inferior keel" id="ABBRID0E2LAG" xlink:type="simple">PI</abbrev> prolateral inferior keel; <abbrev xmlns:xlink="http://www.w3.org/1999/xlink" xlink:title="prolateral superior keel" id="ABBRID0E6LAG" xlink:type="simple">PS</abbrev> prolateral superior keel; EO embolic opening. Scale bars: 1 <abbrev xmlns:xlink="http://www.w3.org/1999/xlink" xlink:title="millimeters" id="ABBRID0EDMAG" xlink:type="simple">mm</abbrev>.</p></caption><graphic xmlns:xlink="http://www.w3.org/1999/xlink" xlink:href="zookeys-1180-105_article-106278__-g008.jpg" position="float" orientation="portrait" xlink:type="simple" id="oo_907547.jpg"><uri content-type="original_file" xlink:type="simple">https://binary.pensoft.net/fig/907547</uri></graphic></fig><fig id="F9" position="float" orientation="portrait"><object-id xmlns:xlink="http://www.w3.org/1999/xlink" content-type="doi" xlink:type="simple">10.3897/zookeys.1180.106278.figure9</object-id><object-id xmlns:xlink="http://www.w3.org/1999/xlink" content-type="arpha" xlink:type="simple">3E2BA485-9172-5D33-A0B0-3B05007BD7D3</object-id><label>Figure 9.</label><caption><p><italic><tp:taxon-name><tp:taxon-name-part taxon-name-part-type="genus" reg="Chilobrachys">Chilobrachys</tp:taxon-name-part><tp:taxon-name-part taxon-name-part-type="species" reg="natanicharum">natanicharum</tp:taxon-name-part></tp:taxon-name></italic> sp. nov. holotype ♂ <abbrev xmlns:xlink="http://www.w3.org/1999/xlink" xlink:title="Natural History Museum of the National Science Museum" id="ABBRID0E6MAG" xlink:type="simple">THNHM</abbrev>-At-00000062, embolus <bold>A</bold> ventral view. <bold>B</bold> dorsal view. Abbreviations: A apical keel; G groove at starting tip of apical keel. Scale bars: 0.5 <abbrev xmlns:xlink="http://www.w3.org/1999/xlink" xlink:title="millimeters" id="ABBRID0EHNAG" xlink:type="simple">mm</abbrev> (<bold>A</bold>); 1 <abbrev xmlns:xlink="http://www.w3.org/1999/xlink" xlink:title="millimeters" id="ABBRID0ENNAG" xlink:type="simple">mm</abbrev> (<bold>B</bold>).</p></caption><graphic xmlns:xlink="http://www.w3.org/1999/xlink" xlink:href="zookeys-1180-105_article-106278__-g009.jpg" position="float" orientation="portrait" xlink:type="simple" id="oo_907548.jpg"><uri content-type="original_file" xlink:type="simple">https://binary.pensoft.net/fig/907548</uri></graphic></fig><p><bold>Male. <italic>Paratype</italic></bold> ♂ ELB02: total length 55.75 (including chelicerae); carapace 18.14 wide, 20.55 long, 5.29 high; fovea procurved, deep, 2.05 wide; carapace black, covererd weith short, brownish-gray hairs dorsally and on lateral margins, ocular tubercle 2.18 wide, 3.35 long; clypeus absent. Posterior eye row slightly recurved and anterior eye row slightly procurved; eyes whitish; <abbrev xmlns:xlink="http://www.w3.org/1999/xlink" xlink:title="anterior lateral eyes" id="ABBRID0E5NAG" xlink:type="simple">ALE</abbrev> larger than the round <abbrev xmlns:xlink="http://www.w3.org/1999/xlink" xlink:title="anterior median eyes" id="ABBRID0ECOAG" xlink:type="simple">AME</abbrev>; eye sizes: <abbrev xmlns:xlink="http://www.w3.org/1999/xlink" xlink:title="anterior median eyes" id="ABBRID0EGOAG" xlink:type="simple">AME</abbrev>, 0.56; <abbrev xmlns:xlink="http://www.w3.org/1999/xlink" xlink:title="anterior lateral eyes" id="ABBRID0EKOAG" xlink:type="simple">ALE</abbrev>, 0.85; <abbrev xmlns:xlink="http://www.w3.org/1999/xlink" xlink:title="posterior lateral eyes" id="ABBRID0EOOAG" xlink:type="simple">PLE</abbrev>, 0.59; and <abbrev xmlns:xlink="http://www.w3.org/1999/xlink" xlink:title="posterior median eyes" id="ABBRID0ESOAG" xlink:type="simple">PME</abbrev>, 0.52. Eye interdistances: <abbrev xmlns:xlink="http://www.w3.org/1999/xlink" xlink:title="posterior median eyes" id="ABBRID0EWOAG" xlink:type="simple">PME</abbrev>–<abbrev xmlns:xlink="http://www.w3.org/1999/xlink" xlink:title="posterior median eyes" id="ABBRID0E1OAG" xlink:type="simple">PME</abbrev> 1.74; <abbrev xmlns:xlink="http://www.w3.org/1999/xlink" xlink:title="posterior median eyes" id="ABBRID0E5OAG" xlink:type="simple">PME</abbrev>–<abbrev xmlns:xlink="http://www.w3.org/1999/xlink" xlink:title="posterior lateral eyes" id="ABBRID0ECPAG" xlink:type="simple">PLE</abbrev> 0.13; <abbrev xmlns:xlink="http://www.w3.org/1999/xlink" xlink:title="posterior lateral eyes" id="ABBRID0EGPAG" xlink:type="simple">PLE</abbrev>–<abbrev xmlns:xlink="http://www.w3.org/1999/xlink" xlink:title="posterior lateral eyes" id="ABBRID0EKPAG" xlink:type="simple">PLE</abbrev> 2.65; <abbrev xmlns:xlink="http://www.w3.org/1999/xlink" xlink:title="anterior lateral eyes" id="ABBRID0EOPAG" xlink:type="simple">ALE</abbrev>–<abbrev xmlns:xlink="http://www.w3.org/1999/xlink" xlink:title="posterior lateral eyes" id="ABBRID0ESPAG" xlink:type="simple">PLE</abbrev> 0.24; <abbrev xmlns:xlink="http://www.w3.org/1999/xlink" xlink:title="anterior lateral eyes" id="ABBRID0EWPAG" xlink:type="simple">ALE</abbrev>–<abbrev xmlns:xlink="http://www.w3.org/1999/xlink" xlink:title="posterior median eyes" id="ABBRID0E1PAG" xlink:type="simple">PME</abbrev> 0.39; <abbrev xmlns:xlink="http://www.w3.org/1999/xlink" xlink:title="anterior lateral eyes" id="ABBRID0E5PAG" xlink:type="simple">ALE</abbrev>–<abbrev xmlns:xlink="http://www.w3.org/1999/xlink" xlink:title="anterior lateral eyes" id="ABBRID0ECQAG" xlink:type="simple">ALE</abbrev> 1.99; <abbrev xmlns:xlink="http://www.w3.org/1999/xlink" xlink:title="anterior median eyes" id="ABBRID0EGQAG" xlink:type="simple">AME</abbrev>–<abbrev xmlns:xlink="http://www.w3.org/1999/xlink" xlink:title="posterior median eyes" id="ABBRID0EKQAG" xlink:type="simple">PME</abbrev> 0.23; <abbrev xmlns:xlink="http://www.w3.org/1999/xlink" xlink:title="anterior median eyes" id="ABBRID0EOQAG" xlink:type="simple">AME</abbrev>–<abbrev xmlns:xlink="http://www.w3.org/1999/xlink" xlink:title="anterior median eyes" id="ABBRID0ESQAG" xlink:type="simple">AME</abbrev> 0.57; and <abbrev xmlns:xlink="http://www.w3.org/1999/xlink" xlink:title="anterior median eyes" id="ABBRID0EWQAG" xlink:type="simple">AME</abbrev>–<abbrev xmlns:xlink="http://www.w3.org/1999/xlink" xlink:title="anterior lateral eyes" id="ABBRID0E1QAG" xlink:type="simple">ALE</abbrev> 0.29. Chelicerae dark brown, 8.25 wide, 12.27 long, covered with short, brownish-gray, violet, and metallic-blue hairs dorsally; ventrally covered with long, red-orange setae. Maxilla brownish orange, 4.41 wide, 7.97 long, with 337 cuspules, covered with orange-red setae on prolateral surface and with three types of stridulating lyra: clavate, paddle-like, and dense, lance-shaped setae. Labium dark brown, 4.07 wide, 2.47 long, with 687 cuspules. Sternum dark brown, 7.53 wide, 9.60 long, with soft, white hairs and strong, dark hairs, with two pairs of sigillae. Sigilla: anterior pair absent; median pair 0.40 wide, 0.88 long present 0.50 from sternal margin of coxa II; posterior pair 0.36 wide, 0.98 long present 1.21 from sternal margin of coxa II.</p><p><bold><italic>Legs</italic></bold> dark gray, femur covered with dark hair; prolateral femora I and II covered with violet and metallic-blue hairs. Coxa trochanter and patella dark gray; covered with brownish-gray hairs; prolateral patellae I and II covered with violet and metallic-blue hairs. Tibia covered with whitish-gray hairs; prolateral tibiae I and II covered with violet and metallic-blue hairs basally. Metatarsus and tarsus dark gray; covered with short and long, dark-gray hairs. Spination: metatarsus I ventral 0–0–1 (apical), metatarsus II ventral 0–0–3 (apical), metatarsus III ventral 0–0–2 (apical), metatarsus IV ventral 0–0–2 (apical), metatarsus IV prolateral 0–0–1. Length of leg and palp segments shown in Table <xref ref-type="table" rid="T2">2</xref>. Tibial apophysis absent. Tarsi I–III with two claws (Fig. <xref ref-type="fig" rid="F10">10A</xref>) and tarsus IV with three claws (Fig. <xref ref-type="fig" rid="F10">10B</xref>), two teeth present on claws on tarsi I–III. Scopula undivided on metatarsi II and III, divided on metatarsi I and IV; divided on tarsi I–IV. Pedipalps dark gray, covered with long and short, grayish-white hairs on patella and tibia. Pedipalps covered with two hair types: short and dark, and long and brownish gray.</p><table-wrap id="T2" position="float" orientation="portrait"><label>Table 2.</label><caption><p>Legs and palp measurements (in <abbrev xmlns:xlink="http://www.w3.org/1999/xlink" xlink:title="millimeters" id="ABBRID0E1RAG" xlink:type="simple">mm</abbrev>) of ♂ paratype ELB02 <italic><tp:taxon-name><tp:taxon-name-part taxon-name-part-type="genus" reg="Chilobrachys">Chilobrachys</tp:taxon-name-part><tp:taxon-name-part taxon-name-part-type="species" reg="natanicharum">natanicharum</tp:taxon-name-part></tp:taxon-name></italic> sp. nov. <abbrev xmlns:xlink="http://www.w3.org/1999/xlink" xlink:title="relation factor" id="ABBRID0EJSAG" xlink:type="simple">RF</abbrev> = 88, leg formula 4123.</p></caption><table id="TID0EIKAG" rules="all"><tbody><tr><th rowspan="1" colspan="1"/><th rowspan="1" colspan="1">I</th><th rowspan="1" colspan="1">II</th><th rowspan="1" colspan="1">III</th><th rowspan="1" colspan="1">IV</th><th rowspan="1" colspan="1">Palp</th></tr><tr><td rowspan="1" colspan="1">
                    <bold>
                      <abbrev xmlns:xlink="http://www.w3.org/1999/xlink" xlink:title="femur" id="ABBRID0EKTAG" xlink:type="simple">Fem</abbrev>
                    </bold>
                  </td><td rowspan="1" colspan="1">22.38</td><td rowspan="1" colspan="1">21.62</td><td rowspan="1" colspan="1">17.22</td><td rowspan="1" colspan="1">24.55</td><td rowspan="1" colspan="1">16.49</td></tr><tr><td rowspan="1" colspan="1">
                    <bold>Par</bold>
                  </td><td rowspan="1" colspan="1">8.89</td><td rowspan="1" colspan="1">8.21</td><td rowspan="1" colspan="1">7.87</td><td rowspan="1" colspan="1">7.57</td><td rowspan="1" colspan="1">7.51</td></tr><tr><td rowspan="1" colspan="1">
                    <bold>
                      <abbrev xmlns:xlink="http://www.w3.org/1999/xlink" xlink:title="tibia" id="ABBRID0EZUAG" xlink:type="simple">Tib</abbrev>
                    </bold>
                  </td><td rowspan="1" colspan="1">21.88</td><td rowspan="1" colspan="1">18.29</td><td rowspan="1" colspan="1">14.69</td><td rowspan="1" colspan="1">20.28</td><td rowspan="1" colspan="1">14.25</td></tr><tr><td rowspan="1" colspan="1">
                    <bold>
                      <abbrev xmlns:xlink="http://www.w3.org/1999/xlink" xlink:title="metatarsus" id="ABBRID0ESVAG" xlink:type="simple">Met</abbrev>
                    </bold>
                  </td><td rowspan="1" colspan="1">16.40</td><td rowspan="1" colspan="1">13.63</td><td rowspan="1" colspan="1">15.30</td><td rowspan="1" colspan="1">23.54</td><td rowspan="1" colspan="1">—</td></tr><tr><td rowspan="1" colspan="1">
                    <bold>
                      <abbrev xmlns:xlink="http://www.w3.org/1999/xlink" xlink:title="tarsus" id="ABBRID0ELWAG" xlink:type="simple">Tar</abbrev>
                    </bold>
                  </td><td rowspan="1" colspan="1">10.36</td><td rowspan="1" colspan="1">9.45</td><td rowspan="1" colspan="1">9.55</td><td rowspan="1" colspan="1">11.07</td><td rowspan="1" colspan="1">3.59</td></tr><tr><td rowspan="1" colspan="1">
                    <bold>Total</bold>
                  </td><td rowspan="1" colspan="1">59.03</td><td rowspan="1" colspan="1">52.91</td><td rowspan="1" colspan="1">49.94</td><td rowspan="1" colspan="1">66.73</td><td rowspan="1" colspan="1">27.59</td></tr></tbody></table></table-wrap><fig id="F10" position="float" orientation="portrait"><object-id xmlns:xlink="http://www.w3.org/1999/xlink" content-type="doi" xlink:type="simple">10.3897/zookeys.1180.106278.figure10</object-id><object-id xmlns:xlink="http://www.w3.org/1999/xlink" content-type="arpha" xlink:type="simple">5D890845-53A2-5D0D-87AC-811ED9A5430A</object-id><label>Figure 10.</label><caption><p><italic><tp:taxon-name><tp:taxon-name-part taxon-name-part-type="genus" reg="Chilobrachys">Chilobrachys</tp:taxon-name-part><tp:taxon-name-part taxon-name-part-type="species" reg="natanicharum">natanicharum</tp:taxon-name-part></tp:taxon-name></italic> sp. nov. paratypes <bold>A</bold> claws of tarsus II, paratype ♂ ELB02 <bold>B</bold> claws of tarsi IV with third claw, paratype ♂ ELB02 <bold>C</bold> scopula on tarsus I, paratype ♀ ELB03. Scale bars: 1 <abbrev xmlns:xlink="http://www.w3.org/1999/xlink" xlink:title="millimeters" id="ABBRID0ENYAG" xlink:type="simple">mm</abbrev>.</p></caption><graphic xmlns:xlink="http://www.w3.org/1999/xlink" xlink:href="zookeys-1180-105_article-106278__-g010.jpg" position="float" orientation="portrait" xlink:type="simple" id="oo_907549.jpg"><uri content-type="original_file" xlink:type="simple">https://binary.pensoft.net/fig/907549</uri></graphic></fig><p><bold><italic>Abdomen</italic></bold> dark brown, 16.00 wide, 27.51 long, covered with short and long, brownish-gray hairs dorsally, ventrally, and laterally. Spinnerets dark brown, covered with dark-brown hairs; lateral median spinnerets with one segment, 2.85 long ; posterior lateral spinnerets with three segments 13.84 long basal to apical (4.77, + 3.92, + 5.15).</p><p><bold><italic>Palp bulb and embolus</italic></bold> (<abbrev xmlns:xlink="http://www.w3.org/1999/xlink" xlink:title="Palp bulb length" id="ABBRID0EEZAG" xlink:type="simple">PBL</abbrev>+<abbrev xmlns:xlink="http://www.w3.org/1999/xlink" xlink:title="Embolus length along a straight line with the bulb" id="ABBRID0EIZAG" xlink:type="simple">ELS</abbrev>) 4.03 long, dark reddish brown, palp bulb spherical and partly concave, width (<abbrev xmlns:xlink="http://www.w3.org/1999/xlink" xlink:title="Palp bulb width" id="ABBRID0EMZAG" xlink:type="simple">PBW</abbrev>) 2.56, length (<abbrev xmlns:xlink="http://www.w3.org/1999/xlink" xlink:title="Palp bulb length" id="ABBRID0EQZAG" xlink:type="simple">PBL</abbrev>) 1.36; embolus width (<abbrev xmlns:xlink="http://www.w3.org/1999/xlink" xlink:title="Palp bulb length" id="ABBRID0EUZAG" xlink:type="simple">EW</abbrev>) 2.06, embolus length along a straight line with the bulb (<abbrev xmlns:xlink="http://www.w3.org/1999/xlink" xlink:title="Embolus length along a straight line with the bulb" id="ABBRID0EYZAG" xlink:type="simple">ELS</abbrev>) 2.67, embolus length along the curve (<abbrev xmlns:xlink="http://www.w3.org/1999/xlink" xlink:title="Embolus length along the curve" id="ABBRID0E3ZAG" xlink:type="simple">ELC</abbrev>) 4.12. Embolus wide at base and with a flat, knife-like shape. Ratios: <abbrev xmlns:xlink="http://www.w3.org/1999/xlink" xlink:title="Embolus length along a straight line with the bulb" id="ABBRID0EA1AG" xlink:type="simple">ELS</abbrev>/<abbrev xmlns:xlink="http://www.w3.org/1999/xlink" xlink:title="Palp bulb length" id="ABBRID0EE1AG" xlink:type="simple">PBL</abbrev> = 1.96, <abbrev xmlns:xlink="http://www.w3.org/1999/xlink" xlink:title="Embolus length along the curve" id="ABBRID0EI1AG" xlink:type="simple">ELC</abbrev>/<abbrev xmlns:xlink="http://www.w3.org/1999/xlink" xlink:title="Palp bulb length" id="ABBRID0EM1AG" xlink:type="simple">PBL</abbrev> = 3.03, <abbrev xmlns:xlink="http://www.w3.org/1999/xlink" xlink:title="Embolus length along the curve" id="ABBRID0EQ1AG" xlink:type="simple">ELC</abbrev>/<abbrev xmlns:xlink="http://www.w3.org/1999/xlink" xlink:title="Palp bulb length" id="ABBRID0EU1AG" xlink:type="simple">EW</abbrev> = 2.00, <abbrev xmlns:xlink="http://www.w3.org/1999/xlink" xlink:title="Palp bulb length" id="ABBRID0EY1AG" xlink:type="simple">EW</abbrev>/<abbrev xmlns:xlink="http://www.w3.org/1999/xlink" xlink:title="Palp bulb length" id="ABBRID0E31AG" xlink:type="simple">PBL</abbrev> = 1.51, and <abbrev xmlns:xlink="http://www.w3.org/1999/xlink" xlink:title="Embolus length along a straight line with the bulb" id="ABBRID0EA2AG" xlink:type="simple">ELS</abbrev>/<abbrev xmlns:xlink="http://www.w3.org/1999/xlink" xlink:title="Palp bulb length" id="ABBRID0EE2AG" xlink:type="simple">EW</abbrev> = 1.30. Palp bulb twisted at angle of 40° between lowest and highest points of embolus (<abbrev xmlns:xlink="http://www.w3.org/1999/xlink" xlink:title="Angle between the lowest and highest points of the embolus" id="ABBRID0EI2AG" xlink:type="simple">ALH</abbrev>). Distal spine of embolus presents two parallel longitudinal keels, <abbrev xmlns:xlink="http://www.w3.org/1999/xlink" xlink:title="prolateral inferior keel" id="ABBRID0EM2AG" xlink:type="simple">PI</abbrev> and <abbrev xmlns:xlink="http://www.w3.org/1999/xlink" xlink:title="prolateral superior keel" id="ABBRID0EQ2AG" xlink:type="simple">PS</abbrev>. Apical keel shows a groove at its starting tip.</p><p><bold>Female. <italic>Paratype</italic></bold> ♀ ELB03: total length 56.78 (including chelicerae); carapace 18.09 wide, 21.91 long, 7.98 high; fovea procurved, deep, 2.87 wide; carapace dark brown, covered with short, brownish-gray hairs dorsally and on lateral margins; metallic-blue and violet hairs present on front part of carapace (Fig. <xref ref-type="fig" rid="F11">11D</xref>). Ocular tubercle 3.35 wide, 2.18 long (Fig. <xref ref-type="fig" rid="F11">11C</xref>); clypeus absent. Posterior eye row slightly recurved and anterior eye row slightly procurved; eyes whitish, <abbrev xmlns:xlink="http://www.w3.org/1999/xlink" xlink:title="anterior lateral eyes" id="ABBRID0EC3AG" xlink:type="simple">ALE</abbrev> larger than the round <abbrev xmlns:xlink="http://www.w3.org/1999/xlink" xlink:title="anterior median eyes" id="ABBRID0EG3AG" xlink:type="simple">AME</abbrev>; eye size: <abbrev xmlns:xlink="http://www.w3.org/1999/xlink" xlink:title="anterior median eyes" id="ABBRID0EK3AG" xlink:type="simple">AME</abbrev>, 0.67; <abbrev xmlns:xlink="http://www.w3.org/1999/xlink" xlink:title="anterior lateral eyes" id="ABBRID0EO3AG" xlink:type="simple">ALE</abbrev>, 0.97; <abbrev xmlns:xlink="http://www.w3.org/1999/xlink" xlink:title="posterior lateral eyes" id="ABBRID0ES3AG" xlink:type="simple">PLE</abbrev>, 0.63; and <abbrev xmlns:xlink="http://www.w3.org/1999/xlink" xlink:title="posterior median eyes" id="ABBRID0EW3AG" xlink:type="simple">PME</abbrev>, 0.53. Eye interdistances: <abbrev xmlns:xlink="http://www.w3.org/1999/xlink" xlink:title="posterior median eyes" id="ABBRID0E13AG" xlink:type="simple">PME</abbrev>–<abbrev xmlns:xlink="http://www.w3.org/1999/xlink" xlink:title="posterior median eyes" id="ABBRID0E53AG" xlink:type="simple">PME</abbrev> 1.87; <abbrev xmlns:xlink="http://www.w3.org/1999/xlink" xlink:title="posterior median eyes" id="ABBRID0EC4AG" xlink:type="simple">PME</abbrev>–<abbrev xmlns:xlink="http://www.w3.org/1999/xlink" xlink:title="posterior lateral eyes" id="ABBRID0EG4AG" xlink:type="simple">PLE</abbrev> 0.22; <abbrev xmlns:xlink="http://www.w3.org/1999/xlink" xlink:title="posterior lateral eyes" id="ABBRID0EK4AG" xlink:type="simple">PLE</abbrev>–<abbrev xmlns:xlink="http://www.w3.org/1999/xlink" xlink:title="posterior lateral eyes" id="ABBRID0EO4AG" xlink:type="simple">PLE</abbrev> 2.72; <abbrev xmlns:xlink="http://www.w3.org/1999/xlink" xlink:title="anterior lateral eyes" id="ABBRID0ES4AG" xlink:type="simple">ALE</abbrev>–<abbrev xmlns:xlink="http://www.w3.org/1999/xlink" xlink:title="posterior lateral eyes" id="ABBRID0EW4AG" xlink:type="simple">PLE</abbrev> 0.34; <abbrev xmlns:xlink="http://www.w3.org/1999/xlink" xlink:title="anterior lateral eyes" id="ABBRID0E14AG" xlink:type="simple">ALE</abbrev>–<abbrev xmlns:xlink="http://www.w3.org/1999/xlink" xlink:title="posterior median eyes" id="ABBRID0E54AG" xlink:type="simple">PME</abbrev> 0.54; <abbrev xmlns:xlink="http://www.w3.org/1999/xlink" xlink:title="anterior lateral eyes" id="ABBRID0EC5AG" xlink:type="simple">ALE</abbrev>–<abbrev xmlns:xlink="http://www.w3.org/1999/xlink" xlink:title="anterior lateral eyes" id="ABBRID0EG5AG" xlink:type="simple">ALE</abbrev> 2.35; <abbrev xmlns:xlink="http://www.w3.org/1999/xlink" xlink:title="anterior median eyes" id="ABBRID0EK5AG" xlink:type="simple">AME</abbrev>–<abbrev xmlns:xlink="http://www.w3.org/1999/xlink" xlink:title="posterior median eyes" id="ABBRID0EO5AG" xlink:type="simple">PME</abbrev> 0.41; <abbrev xmlns:xlink="http://www.w3.org/1999/xlink" xlink:title="anterior median eyes" id="ABBRID0ES5AG" xlink:type="simple">AME</abbrev>–<abbrev xmlns:xlink="http://www.w3.org/1999/xlink" xlink:title="anterior median eyes" id="ABBRID0EW5AG" xlink:type="simple">AME</abbrev> 0.53; and <abbrev xmlns:xlink="http://www.w3.org/1999/xlink" xlink:title="anterior median eyes" id="ABBRID0E15AG" xlink:type="simple">AME</abbrev>–<abbrev xmlns:xlink="http://www.w3.org/1999/xlink" xlink:title="anterior lateral eyes" id="ABBRID0E55AG" xlink:type="simple">ALE</abbrev> 0.43. Chelicerae dark brown, 8.72 wide, 12.15 long, covered with short, brown hairs, violet and metallic-blue hairs present on dorsally, ventrally covered with long, red-orange setae (Fig. <xref ref-type="fig" rid="F11">11A, B</xref>). Maxilla brownish orange (Fig. <xref ref-type="fig" rid="F11">11E</xref>), 4.44 wide, 6.32 long, with 361 cuspules, covered with orange-red setae on prolateral surface with three types of stridulating lyra: clavate, paddle-like, and dense, lance-shaped setae (Fig. <xref ref-type="fig" rid="F11">11F</xref>). Labium dark brown, 3.79 wide, 2.74 long, with 616 cuspules. Sternum dark brown, 7.81 wide, 8.54 long, with soft, white hairs and strong, dark hairs, with two pairs of sigillae. Sigilla: anterior pair absent; median pair 0.25 wide, 0.70 long present 0.99 from sternal margin of coxa II; posterior pair 0.35 wide, 1.06 long present 1.48 from sternal margin of coxa II.</p><fig id="F11" position="float" orientation="portrait"><object-id xmlns:xlink="http://www.w3.org/1999/xlink" content-type="doi" xlink:type="simple">10.3897/zookeys.1180.106278.figure11</object-id><object-id xmlns:xlink="http://www.w3.org/1999/xlink" content-type="arpha" xlink:type="simple">D076BACE-5191-5F07-BA74-045C6417DB31</object-id><label>Figure 11.</label><caption><p><italic><tp:taxon-name><tp:taxon-name-part taxon-name-part-type="genus" reg="Chilobrachys">Chilobrachys</tp:taxon-name-part><tp:taxon-name-part taxon-name-part-type="species" reg="natanicharum">natanicharum</tp:taxon-name-part></tp:taxon-name></italic> sp. nov. ♀ paratype ELB03 <bold>A</bold> chelicerae, retrolateral view <bold>B</bold> chelicerae, prolateral view <bold>C</bold> ocular tubercle <bold>D</bold> fovea <bold>E</bold> labium and maxilla, ventral view <bold>F</bold> maxilla, prolateral view. Scale bars: 1 <abbrev xmlns:xlink="http://www.w3.org/1999/xlink" xlink:title="millimeters" id="ABBRID0ENABG" xlink:type="simple">mm</abbrev>.</p></caption><graphic xmlns:xlink="http://www.w3.org/1999/xlink" xlink:href="zookeys-1180-105_article-106278__-g011.jpg" position="float" orientation="portrait" xlink:type="simple" id="oo_907550.jpg"><uri content-type="original_file" xlink:type="simple">https://binary.pensoft.net/fig/907550</uri></graphic></fig><p><bold><italic>Legs</italic></bold> dark brown, covered with dark-brown hair; prolateral femur, patella, tibiae I and II covered with violet and metallic-blue hairs. Metatarsus and tarsus with violet and metallic-blue hairs absent (Fig. <xref ref-type="fig" rid="F1">1A</xref>). Spination: metatarsus I ventral 0–0–1 (apical), metatarsus II ventral 0–0–3 (apical), metatarsus III ventral 0–0–2 (apical), metatarsus IV ventral 0–0–2 (apical), metatarsus IV prolateral 0–0–1. Lengths of leg and palp segments shown in Table <xref ref-type="table" rid="T3">3</xref>; tarsi I–III with two claws and tarsus IV with three claws, two teeth present on claws of tarsi I–III. Scopula undivided on metatarsi II and III, divided on metatarsi I and IV; divided on tarsi I–IV (Fig. <xref ref-type="fig" rid="F10">10C</xref>). Pedipalps dark brown, covered with long and short, dark-brown hairs; prolateral femur, patella, and tibia covered with violet and metallic-blue hairs.</p><table-wrap id="T3" position="float" orientation="portrait"><label>Table 3.</label><caption><p>Legs and palp measurements (in <abbrev xmlns:xlink="http://www.w3.org/1999/xlink" xlink:title="millimeters" id="ABBRID0ESBBG" xlink:type="simple">mm</abbrev>) of ♀ paratype ELB03 <italic><tp:taxon-name><tp:taxon-name-part taxon-name-part-type="genus" reg="Chilobrachys">Chilobrachys</tp:taxon-name-part><tp:taxon-name-part taxon-name-part-type="species" reg="natanicharum">natanicharum</tp:taxon-name-part></tp:taxon-name></italic> sp. nov. <abbrev xmlns:xlink="http://www.w3.org/1999/xlink" xlink:title="relation factor" id="ABBRID0EBCBG" xlink:type="simple">RF</abbrev> = 101, leg formula 1423.</p></caption><table id="TID0ERSAG" rules="all"><tbody><tr><th rowspan="1" colspan="1"/><th rowspan="1" colspan="1">I</th><th rowspan="1" colspan="1">II</th><th rowspan="1" colspan="1">III</th><th rowspan="1" colspan="1">IV</th><th rowspan="1" colspan="1">Palp</th></tr><tr><td rowspan="1" colspan="1">
                    <bold>
                      <abbrev xmlns:xlink="http://www.w3.org/1999/xlink" xlink:title="femur" id="ABBRID0ECDBG" xlink:type="simple">Fem</abbrev>
                    </bold>
                  </td><td rowspan="1" colspan="1">20.63</td><td rowspan="1" colspan="1">17.46</td><td rowspan="1" colspan="1">14.83</td><td rowspan="1" colspan="1">18.44</td><td rowspan="1" colspan="1">12.87</td></tr><tr><td rowspan="1" colspan="1">
                    <bold>Par</bold>
                  </td><td rowspan="1" colspan="1">11.59</td><td rowspan="1" colspan="1">8.41</td><td rowspan="1" colspan="1">7.78</td><td rowspan="1" colspan="1">8.49</td><td rowspan="1" colspan="1">7.78</td></tr><tr><td rowspan="1" colspan="1">
                    <bold>
                      <abbrev xmlns:xlink="http://www.w3.org/1999/xlink" xlink:title="tibia" id="ABBRID0EREBG" xlink:type="simple">Tib</abbrev>
                    </bold>
                  </td><td rowspan="1" colspan="1">15.79</td><td rowspan="1" colspan="1">12.75</td><td rowspan="1" colspan="1">10.24</td><td rowspan="1" colspan="1">14.09</td><td rowspan="1" colspan="1">9.00</td></tr><tr><td rowspan="1" colspan="1">
                    <bold>
                      <abbrev xmlns:xlink="http://www.w3.org/1999/xlink" xlink:title="metatarsus" id="ABBRID0EKFBG" xlink:type="simple">Met</abbrev>
                    </bold>
                  </td><td rowspan="1" colspan="1">12.69</td><td rowspan="1" colspan="1">12.46</td><td rowspan="1" colspan="1">12.11</td><td rowspan="1" colspan="1">18.22</td><td rowspan="1" colspan="1">—</td></tr><tr><td rowspan="1" colspan="1">
                    <bold>
                      <abbrev xmlns:xlink="http://www.w3.org/1999/xlink" xlink:title="tarsus" id="ABBRID0EDGBG" xlink:type="simple">Tar</abbrev>
                    </bold>
                  </td><td rowspan="1" colspan="1">7.66</td><td rowspan="1" colspan="1">7.46</td><td rowspan="1" colspan="1">5.73</td><td rowspan="1" colspan="1">7.86</td><td rowspan="1" colspan="1">7.57</td></tr><tr><td rowspan="1" colspan="1">
                    <bold>Total</bold>
                  </td><td rowspan="1" colspan="1">68.36</td><td rowspan="1" colspan="1">58.54</td><td rowspan="1" colspan="1">50.69</td><td rowspan="1" colspan="1">67.10</td><td rowspan="1" colspan="1">37.22</td></tr></tbody></table></table-wrap><p><bold><italic>Abdomen</italic></bold> dark brown 18.44 wide, 27.72 long, covered with short and long, dark-brown hairs dorsally, ventrally, and laterally. Spinnerets dark brown, covered with dark-brown hairs; lateral median spinnerets with one segment, 3.31 long; posterior lateral spinnerets with three segments 12.75 long, basal to apical (4.94, + 3.45, + 4.36).</p><p>The spermathecae are fused and raised, appearing trapezoidal, with a thick, rounded upper edge; basal width 3.85, apical width 2.44, height 1.53.</p><p><bold>Female. <italic>Paratype</italic></bold> ♀ ELB04: Total length 67.55 (including chelicerae); carapace 24.37 wide, 29.21 long, 12.55 high; fovea procurved, deep, 4.66 wide; carapace dark brown, covered with short, brownish-gray hairs dorsally and on lateral margins; metallic-blue and violet hairs present on front part of carapace. Ocular tubercle 4.22 wide, 2.05 long; clypeus absent. Posterior eye row slightly recurved and anterior eye row slightly procurved; eyes whitish, <abbrev xmlns:xlink="http://www.w3.org/1999/xlink" xlink:title="anterior lateral eyes" id="ABBRID0E1HBG" xlink:type="simple">ALE</abbrev> larger than the round <abbrev xmlns:xlink="http://www.w3.org/1999/xlink" xlink:title="anterior median eyes" id="ABBRID0E5HBG" xlink:type="simple">AME</abbrev>; Eye size: <abbrev xmlns:xlink="http://www.w3.org/1999/xlink" xlink:title="anterior median eyes" id="ABBRID0ECIBG" xlink:type="simple">AME</abbrev>, 0.69; <abbrev xmlns:xlink="http://www.w3.org/1999/xlink" xlink:title="anterior lateral eyes" id="ABBRID0EGIBG" xlink:type="simple">ALE</abbrev>, 0.90; <abbrev xmlns:xlink="http://www.w3.org/1999/xlink" xlink:title="posterior lateral eyes" id="ABBRID0EKIBG" xlink:type="simple">PLE</abbrev>, 0.76; and <abbrev xmlns:xlink="http://www.w3.org/1999/xlink" xlink:title="posterior median eyes" id="ABBRID0EOIBG" xlink:type="simple">PME</abbrev>, 0.74. Eye interdistances: <abbrev xmlns:xlink="http://www.w3.org/1999/xlink" xlink:title="posterior median eyes" id="ABBRID0ESIBG" xlink:type="simple">PME</abbrev>–<abbrev xmlns:xlink="http://www.w3.org/1999/xlink" xlink:title="posterior median eyes" id="ABBRID0EWIBG" xlink:type="simple">PME</abbrev> 2.09; <abbrev xmlns:xlink="http://www.w3.org/1999/xlink" xlink:title="posterior median eyes" id="ABBRID0E1IBG" xlink:type="simple">PME</abbrev>–<abbrev xmlns:xlink="http://www.w3.org/1999/xlink" xlink:title="posterior lateral eyes" id="ABBRID0E5IBG" xlink:type="simple">PLE</abbrev> 0.21; <abbrev xmlns:xlink="http://www.w3.org/1999/xlink" xlink:title="posterior lateral eyes" id="ABBRID0ECJBG" xlink:type="simple">PLE</abbrev>–<abbrev xmlns:xlink="http://www.w3.org/1999/xlink" xlink:title="posterior lateral eyes" id="ABBRID0EGJBG" xlink:type="simple">PLE</abbrev> 3.24; <abbrev xmlns:xlink="http://www.w3.org/1999/xlink" xlink:title="anterior lateral eyes" id="ABBRID0EKJBG" xlink:type="simple">ALE</abbrev>–<abbrev xmlns:xlink="http://www.w3.org/1999/xlink" xlink:title="posterior lateral eyes" id="ABBRID0EOJBG" xlink:type="simple">PLE</abbrev> 0.40; <abbrev xmlns:xlink="http://www.w3.org/1999/xlink" xlink:title="anterior lateral eyes" id="ABBRID0ESJBG" xlink:type="simple">ALE</abbrev>–<abbrev xmlns:xlink="http://www.w3.org/1999/xlink" xlink:title="posterior median eyes" id="ABBRID0EWJBG" xlink:type="simple">PME</abbrev> 0.66; <abbrev xmlns:xlink="http://www.w3.org/1999/xlink" xlink:title="anterior lateral eyes" id="ABBRID0E1JBG" xlink:type="simple">ALE</abbrev>–<abbrev xmlns:xlink="http://www.w3.org/1999/xlink" xlink:title="anterior lateral eyes" id="ABBRID0E5JBG" xlink:type="simple">ALE</abbrev> 3.01; <abbrev xmlns:xlink="http://www.w3.org/1999/xlink" xlink:title="anterior median eyes" id="ABBRID0ECKBG" xlink:type="simple">AME</abbrev>–<abbrev xmlns:xlink="http://www.w3.org/1999/xlink" xlink:title="posterior median eyes" id="ABBRID0EGKBG" xlink:type="simple">PME</abbrev> 0.42; <abbrev xmlns:xlink="http://www.w3.org/1999/xlink" xlink:title="anterior median eyes" id="ABBRID0EKKBG" xlink:type="simple">AME</abbrev>–<abbrev xmlns:xlink="http://www.w3.org/1999/xlink" xlink:title="anterior median eyes" id="ABBRID0EOKBG" xlink:type="simple">AME</abbrev> 0.56; and <abbrev xmlns:xlink="http://www.w3.org/1999/xlink" xlink:title="anterior median eyes" id="ABBRID0ESKBG" xlink:type="simple">AME</abbrev>–<abbrev xmlns:xlink="http://www.w3.org/1999/xlink" xlink:title="anterior lateral eyes" id="ABBRID0EWKBG" xlink:type="simple">ALE</abbrev> 0.62. Chelicerae dark brown, 10.50 wide, 15.50 long, covered with short brown hairs, violet, and metallic-blue hairs present dorsally; ventrally covered with long, red-orange setae. Maxilla brownish orange, 4.88 wide, 11.02 long, with 311 cuspules, covered with orange-red setae on prolateral surface and with three types of stridulating lyra: clavate, paddle-like, and dense lance-shaped setae. Labium dark brown, 4.66 wide, 3.79 long, with 770 cuspules. Sternum dark brown, 9.64 wide, 11.61 long, with soft, white hairs and strong dark hairs, with two pairs of sigillae. Sigilla: anterior pair absent; median pair 0.42 wide, 0.91 long present 1.61 from sternal margin of coxa II; posterior pair 0.53 wide, 1.58 long present 1.61 from sternal margin of coxa II.</p><p><bold><italic>Legs</italic></bold> dark brown, covered with dark-brown hair; prolateral femur, patella, tibiae I and II covered with violet and metallic-blue hairs. Metatarsus and tarsus violet, metallic-blue hairs absent. Spination: metatarsus I ventral 0–0–1 (apical), metatarsus II ventral 0–0–3 (apical), metatarsus III ventral 0–0–2 (apical), metatarsus IV ventral 0–0–2 (apical), metatarsus IV prolateral 0–0–1. Lengths of leg and palp segments as shown in Table <xref ref-type="table" rid="T4">4</xref>; Tarsi I–III with two claws and tarsus IV with three claws, two teeth present on claws of tarsi I–III. Scopula undivided on metatarsi II and III, divided on metatarsi I and IV; divided on tarsi I–IV. Pedipalps dark brown, covered with long and short dark-brown hairs; prolateral femur, patella, and tibia covered with violet and metallic-blue hairs.</p><table-wrap id="T4" position="float" orientation="portrait"><label>Table 4.</label><caption><p>Legs and palp measurements (in <abbrev xmlns:xlink="http://www.w3.org/1999/xlink" xlink:title="millimeters" id="ABBRID0EOLBG" xlink:type="simple">mm</abbrev>) of ♀ paratype ELB04 <italic><tp:taxon-name><tp:taxon-name-part taxon-name-part-type="genus" reg="Chilobrachys">Chilobrachys</tp:taxon-name-part><tp:taxon-name-part taxon-name-part-type="species" reg="natanicharum">natanicharum</tp:taxon-name-part></tp:taxon-name></italic> sp. nov. <abbrev xmlns:xlink="http://www.w3.org/1999/xlink" xlink:title="relation factor" id="ABBRID0E4LBG" xlink:type="simple">RF</abbrev> = 99, Leg formula 4123.</p></caption><table id="TID0E6ZAG" rules="all"><tbody><tr><th rowspan="1" colspan="1"/><th rowspan="1" colspan="1">I</th><th rowspan="1" colspan="1">II</th><th rowspan="1" colspan="1">III</th><th rowspan="1" colspan="1">IV</th><th rowspan="1" colspan="1">Palp</th></tr><tr><td rowspan="1" colspan="1">
                    <bold>
                      <abbrev xmlns:xlink="http://www.w3.org/1999/xlink" xlink:title="femur" id="ABBRID0E5MBG" xlink:type="simple">Fem</abbrev>
                    </bold>
                  </td><td rowspan="1" colspan="1">23.90</td><td rowspan="1" colspan="1">22.28</td><td rowspan="1" colspan="1">17.63</td><td rowspan="1" colspan="1">23.02</td><td rowspan="1" colspan="1">17.35</td></tr><tr><td rowspan="1" colspan="1">
                    <bold>Par</bold>
                  </td><td rowspan="1" colspan="1">12.79</td><td rowspan="1" colspan="1">12.23</td><td rowspan="1" colspan="1">11.20</td><td rowspan="1" colspan="1">10.96</td><td rowspan="1" colspan="1">9.52</td></tr><tr><td rowspan="1" colspan="1">
                    <bold>
                      <abbrev xmlns:xlink="http://www.w3.org/1999/xlink" xlink:title="tibia" id="ABBRID0ENOBG" xlink:type="simple">Tib</abbrev>
                    </bold>
                  </td><td rowspan="1" colspan="1">21.16</td><td rowspan="1" colspan="1">17.41</td><td rowspan="1" colspan="1">11.32</td><td rowspan="1" colspan="1">17.01</td><td rowspan="1" colspan="1">11.19</td></tr><tr><td rowspan="1" colspan="1">
                    <bold>
                      <abbrev xmlns:xlink="http://www.w3.org/1999/xlink" xlink:title="metatarsus" id="ABBRID0EGPBG" xlink:type="simple">Met</abbrev>
                    </bold>
                  </td><td rowspan="1" colspan="1">16.06</td><td rowspan="1" colspan="1">15.52</td><td rowspan="1" colspan="1">15.38</td><td rowspan="1" colspan="1">22.64</td><td rowspan="1" colspan="1">—</td></tr><tr><td rowspan="1" colspan="1">
                    <bold>
                      <abbrev xmlns:xlink="http://www.w3.org/1999/xlink" xlink:title="tarsus" id="ABBRID0E6PBG" xlink:type="simple">Tar</abbrev>
                    </bold>
                  </td><td rowspan="1" colspan="1">8.92</td><td rowspan="1" colspan="1">9.19</td><td rowspan="1" colspan="1">8.29</td><td rowspan="1" colspan="1">9.67</td><td rowspan="1" colspan="1">9.58</td></tr><tr><td rowspan="1" colspan="1">
                    <bold>Total</bold>
                  </td><td rowspan="1" colspan="1">82.83</td><td rowspan="1" colspan="1">76.63</td><td rowspan="1" colspan="1">63.82</td><td rowspan="1" colspan="1">83.30</td><td rowspan="1" colspan="1">47.64</td></tr></tbody></table></table-wrap><p><bold><italic>Abdomen</italic></bold> dark brown, 16.81 wide, 30.34 long; covered with short and long dark-brown hairs dorsally, ventrally, and laterally. Spinnerets dark brown, covered with dark-brown hairs; lateral median spinnerets with one segment 3.36 long; posterior lateral spinnerets with three segments 14.23 long, basal to apical (4.55, + 3.71, + 5.97).</p><p>The spermathecae are fused and raised, appearing trapezoidal, with a thick, rounded upper edge (Fig. <xref ref-type="fig" rid="F12">12A</xref>); basal width 8.30, apical width 4.39, height 3.46.</p><fig id="F12" position="float" orientation="portrait"><object-id xmlns:xlink="http://www.w3.org/1999/xlink" content-type="doi" xlink:type="simple">10.3897/zookeys.1180.106278.figure12</object-id><object-id xmlns:xlink="http://www.w3.org/1999/xlink" content-type="arpha" xlink:type="simple">533578DF-1257-501E-BB5D-F4ECA3ECE47D</object-id><label>Figure 12.</label><caption><p><italic><tp:taxon-name><tp:taxon-name-part taxon-name-part-type="genus" reg="Chilobrachys">Chilobrachys</tp:taxon-name-part><tp:taxon-name-part taxon-name-part-type="species" reg="natanicharum">natanicharum</tp:taxon-name-part></tp:taxon-name></italic> sp. nov. spermathecae, dorsal view <bold>A</bold> ♀paratype ELB04 <bold>B</bold> ♀ paratype <abbrev xmlns:xlink="http://www.w3.org/1999/xlink" xlink:title="Natural History Museum of the National Science Museum" id="ABBRID0EMSBG" xlink:type="simple">THNHM</abbrev>-At-00000063. Scale bars: 1 <abbrev xmlns:xlink="http://www.w3.org/1999/xlink" xlink:title="millimeters" id="ABBRID0EQSBG" xlink:type="simple">mm</abbrev>.</p></caption><graphic xmlns:xlink="http://www.w3.org/1999/xlink" xlink:href="zookeys-1180-105_article-106278__-g012.jpg" position="float" orientation="portrait" xlink:type="simple" id="oo_907551.jpg"><uri content-type="original_file" xlink:type="simple">https://binary.pensoft.net/fig/907551</uri></graphic></fig></tp:treatment-sec><tp:treatment-sec><!--Section generated to contain objects referenced in tp:taxon-treatment.--><fig id="F1" position="float" orientation="portrait"><object-id xmlns:xlink="http://www.w3.org/1999/xlink" content-type="doi" xlink:type="simple">10.3897/zookeys.1180.106278.figure1</object-id><object-id xmlns:xlink="http://www.w3.org/1999/xlink" content-type="arpha" xlink:type="simple">3FD2FB9D-C0CA-5F0B-B405-D3C419C6BD3D</object-id><label>Figure 1.</label><caption><p><italic><tp:taxon-name><tp:taxon-name-part taxon-name-part-type="genus" reg="Chilobrachys">Chilobrachys</tp:taxon-name-part><tp:taxon-name-part taxon-name-part-type="species" reg="natanicharum">natanicharum</tp:taxon-name-part></tp:taxon-name></italic> sp. nov. live <bold>A</bold> paratype ♀ ELB03 <bold>B</bold> holotype ♂ <abbrev xmlns:xlink="http://www.w3.org/1999/xlink" xlink:title="Natural History Museum of the National Science Museum" id="ABBRID0EBCAC" xlink:type="simple">THNHM</abbrev>-At-00000062.</p></caption><graphic xmlns:xlink="http://www.w3.org/1999/xlink" xlink:href="zookeys-1180-105_article-106278__-g001.jpg" position="float" orientation="portrait" xlink:type="simple" id="oo_907540.jpg"><uri content-type="original_file" xlink:type="simple">https://binary.pensoft.net/fig/907540</uri></graphic></fig><fig id="F2" position="float" orientation="portrait"><object-id xmlns:xlink="http://www.w3.org/1999/xlink" content-type="doi" xlink:type="simple">10.3897/zookeys.1180.106278.figure2</object-id><object-id xmlns:xlink="http://www.w3.org/1999/xlink" content-type="arpha" xlink:type="simple">01C483D5-923F-5AA8-B88E-410F40759062</object-id><label>Figure 2.</label><caption><p><italic><tp:taxon-name><tp:taxon-name-part taxon-name-part-type="genus" reg="Chilobrachys">Chilobrachys</tp:taxon-name-part><tp:taxon-name-part taxon-name-part-type="species" reg="natanicharum">natanicharum</tp:taxon-name-part></tp:taxon-name></italic> sp. nov. <bold>A</bold> type locality <bold>B</bold> habitat in the type locality of <abbrev xmlns:xlink="http://www.w3.org/1999/xlink" xlink:title="Natural History Museum of the National Science Museum" id="ABBRID0EBDAC" xlink:type="simple">THNHM</abbrev>-At-00000062: Bang Nai Si, Takua Pa District Phang-Nga, elevation 5 m <bold>C</bold> habitat in the type locality of ELB02: Khuekkhak, Takua Pa District Phang-Nga, elevation 57 m <bold>D</bold> juvenile build asymmetric funnel webs live in tree holes.</p></caption><graphic xmlns:xlink="http://www.w3.org/1999/xlink" xlink:href="zookeys-1180-105_article-106278__-g002.jpg" position="float" orientation="portrait" xlink:type="simple" id="oo_907541.jpg"><uri content-type="original_file" xlink:type="simple">https://binary.pensoft.net/fig/907541</uri></graphic></fig><fig id="F3" position="float" orientation="portrait"><object-id xmlns:xlink="http://www.w3.org/1999/xlink" content-type="doi" xlink:type="simple">10.3897/zookeys.1180.106278.figure3</object-id><object-id xmlns:xlink="http://www.w3.org/1999/xlink" content-type="arpha" xlink:type="simple">3C25DA34-C71D-5232-A5A9-133CCD76D9F9</object-id><label>Figure 3.</label><caption><p>Male palpal bulb measurements and terminology of <italic><tp:taxon-name><tp:taxon-name-part taxon-name-part-type="genus" reg="Chilobrachys">Chilobrachys</tp:taxon-name-part><tp:taxon-name-part taxon-name-part-type="species" reg="natanicharum">natanicharum</tp:taxon-name-part></tp:taxon-name></italic> sp. nov.</p></caption><graphic xmlns:xlink="http://www.w3.org/1999/xlink" xlink:href="zookeys-1180-105_article-106278__-g003.jpg" position="float" orientation="portrait" xlink:type="simple" id="oo_907542.jpg"><uri content-type="original_file" xlink:type="simple">https://binary.pensoft.net/fig/907542</uri></graphic></fig><fig id="F14" position="float" orientation="portrait"><object-id xmlns:xlink="http://www.w3.org/1999/xlink" content-type="doi" xlink:type="simple">10.3897/zookeys.1180.106278.figure14</object-id><object-id xmlns:xlink="http://www.w3.org/1999/xlink" content-type="arpha" xlink:type="simple">5D4674CC-FCCC-58B2-9C8F-1DAC2B1DBC81</object-id><label>Figure 14.</label><caption><p>Angle of the lowest to highest point of the embolus (<abbrev xmlns:xlink="http://www.w3.org/1999/xlink" xlink:title="Angle between the lowest and highest points of the embolus" id="ABBRID0EMBAI" xlink:type="simple">ALH</abbrev>) palpal bulb <bold>A</bold><italic><tp:taxon-name><tp:taxon-name-part taxon-name-part-type="genus" reg="Chilobrachys">Chilobrachys</tp:taxon-name-part><tp:taxon-name-part taxon-name-part-type="species" reg="natanicharum">natanicharum</tp:taxon-name-part></tp:taxon-name></italic> sp. nov. holotype, <abbrev xmlns:xlink="http://www.w3.org/1999/xlink" xlink:title="Natural History Museum of the National Science Museum" id="ABBRID0E4BAI" xlink:type="simple">THNHM</abbrev>-At-00000062, ♂, retrolateral view <bold>B</bold><italic><tp:taxon-name><tp:taxon-name-part taxon-name-part-type="genus" reg="Chilobrachys">C.</tp:taxon-name-part><tp:taxon-name-part taxon-name-part-type="species" reg="natanicharum">natanicharum</tp:taxon-name-part></tp:taxon-name></italic> sp. nov. holotype ♂ <abbrev xmlns:xlink="http://www.w3.org/1999/xlink" xlink:title="Natural History Museum of the National Science Museum" id="ABBRID0EOCAI" xlink:type="simple">THNHM</abbrev>-At-00000062, prolateral view <bold>C</bold><italic><tp:taxon-name><tp:taxon-name-part taxon-name-part-type="genus" reg="Chilobrachys">C.</tp:taxon-name-part><tp:taxon-name-part taxon-name-part-type="species" reg="natanicharum">natanicharum</tp:taxon-name-part></tp:taxon-name></italic> sp. nov., ELB02 ♂, retrolateral view <bold>D</bold><italic><tp:taxon-name><tp:taxon-name-part taxon-name-part-type="genus" reg="Chilobrachys">C.</tp:taxon-name-part><tp:taxon-name-part taxon-name-part-type="species" reg="natanicharum">natanicharum</tp:taxon-name-part></tp:taxon-name></italic> sp. nov., ELB02, prolateral view <bold>E</bold><italic><tp:taxon-name><tp:taxon-name-part taxon-name-part-type="genus" reg="Chilobrachys">Chilobrachys</tp:taxon-name-part></tp:taxon-name></italic> sp., SPT151434011 ♂, prolateral view <bold>F</bold><italic><tp:taxon-name><tp:taxon-name-part taxon-name-part-type="genus" reg="Chilobrachys">Chilobrachys</tp:taxon-name-part></tp:taxon-name></italic> sp. SPT151436013 ♂, prolateral view <bold>G</bold><italic><tp:taxon-name><tp:taxon-name-part taxon-name-part-type="genus" reg="Cyriopagopus">Cyriopagopus</tp:taxon-name-part><tp:taxon-name-part taxon-name-part-type="species" reg="minax">minax</tp:taxon-name-part></tp:taxon-name></italic> non-type ♂, prolateral view <bold>H</bold><italic><tp:taxon-name><tp:taxon-name-part taxon-name-part-type="genus" reg="Cyriopagopus">Cyriopagopus</tp:taxon-name-part><tp:taxon-name-part taxon-name-part-type="species" reg="longipes">longipes</tp:taxon-name-part></tp:taxon-name></italic> non-type ♂, prolateral view <bold>I</bold><italic><tp:taxon-name><tp:taxon-name-part taxon-name-part-type="genus" reg="Taksinus">Taksinus</tp:taxon-name-part><tp:taxon-name-part taxon-name-part-type="species" reg="bambus">bambus</tp:taxon-name-part></tp:taxon-name></italic> holotype ♂, prolateral view <bold>J</bold><italic><tp:taxon-name><tp:taxon-name-part taxon-name-part-type="genus" reg="Omothymus">Omothymus</tp:taxon-name-part></tp:taxon-name></italic> sp. OMS01 ♂, prolateral view.</p></caption><graphic xmlns:xlink="http://www.w3.org/1999/xlink" xlink:href="zookeys-1180-105_article-106278__-g014.jpg" position="float" orientation="portrait" xlink:type="simple" id="oo_907553.jpg"><uri content-type="original_file" xlink:type="simple">https://binary.pensoft.net/fig/907553</uri></graphic></fig></tp:treatment-sec><ref-list><ref id="B17"><mixed-citation xmlns:xlink="http://www.w3.org/1999/xlink" xlink:type="simple"><person-group><name name-style="western"><surname>West</surname><given-names>RC</given-names></name><name name-style="western"><surname>Nunn</surname><given-names>SC</given-names></name><name name-style="western"><surname>Hogg</surname><given-names>S</given-names></name></person-group> (<year>2012</year>) <article-title>A new tarantula genus, <italic><tp:taxon-name><tp:taxon-name-part taxon-name-part-type="genus">Psednocnemis</tp:taxon-name-part></tp:taxon-name></italic>, from West Malaysia (<tp:taxon-name><tp:taxon-name-part taxon-name-part-type="order">Araneae</tp:taxon-name-part></tp:taxon-name>: <tp:taxon-name><tp:taxon-name-part taxon-name-part-type="family">Theraphosidae</tp:taxon-name-part></tp:taxon-name>), with cladistic analyses and biogeography of <tp:taxon-name><tp:taxon-name-part taxon-name-part-type="subfamily">Selenocosmiinae</tp:taxon-name-part></tp:taxon-name> Simon 1889.</article-title><source>Zootaxa</source><volume>3299</volume>(<issue>1</issue>): <fpage>1</fpage>–<lpage>43</lpage>. <ext-link xlink:href="10.11646/zootaxa.3299.1.1" ext-link-type="doi" xlink:type="simple">https://doi.org/10.11646/zootaxa.3299.1.1</ext-link></mixed-citation></ref><ref id="B9"><mixed-citation xmlns:xlink="http://www.w3.org/1999/xlink" xlink:type="simple"><person-group><name name-style="western"><surname>Nanayakkara</surname><given-names>R</given-names></name><name name-style="western"><surname>Sumanapala</surname><given-names>A</given-names></name><name name-style="western"><surname>Kirk</surname><given-names>P</given-names></name></person-group> (<year>2019</year>) <article-title>Another from Sri Lanka, after 126 years; <italic><tp:taxon-name><tp:taxon-name-part taxon-name-part-type="genus">Chilobrachys</tp:taxon-name-part><tp:taxon-name-part taxon-name-part-type="species">jonitriantisvansicklei</tp:taxon-name-part></tp:taxon-name></italic> sp. nov. (<tp:taxon-name><tp:taxon-name-part taxon-name-part-type="order">Araneae</tp:taxon-name-part></tp:taxon-name>: <tp:taxon-name><tp:taxon-name-part taxon-name-part-type="family">Theraphosidae</tp:taxon-name-part></tp:taxon-name>) from a fragmented forest patch in the wet zone of Sri Lanka.</article-title><source>British Tarantula Society Journal</source><volume>34</volume>(<issue>2</issue>): <fpage>25</fpage>–<lpage>36</lpage>.</mixed-citation></ref></ref-list></tp:taxon-treatment>
